# Supplementary material for: Nightmares share genetic risk factors with sleep and psychiatric traits
Source: Transl Psychiatry. 2024 Feb 27;14:123. doi: 10.1038/s41398-023-02637-6 (PMC10899618; doi:10.1038/s41398-023-02637-6)
Supplement: Supplementary file 3 — Supplemetary Table 3 [file 41398_2023_2637_MOESM3_ESM.xlsx]

## Sheet: Sheet1
Supplementary table 3. Genetic correlation between Nightmares and traits from the UK Biobank as provided by LD Hub
trait1	trait2	PMID	Category	ethnicity	rg	se	z	p	P Bonferroni	h2_obs	h2_obs_se	h2_int	h2_int_se	gcov_int	gcov_int_se
Nightmares_all	Neuroticism score	0	ukbb	European	0.5891	0.1197	4.9196	8.672e-07	0.000446608	0.1184	0.0063	1.0173	0.0133	-0.0008	0.0053
Nightmares_all	Frequency of tiredness / lethargy in last 2 weeks	0	ukbb	European	0.6203	0.1279	4.8483	1.2452e-06	0.000641278	0.06	0.0029	1.0248	0.0094	-0.0042	0.0053
Nightmares_all	Overall health rating	0	ukbb	European	0.5368	0.1142	4.702	2.5762e-06	0.00132674	0.0996	0.0031	1.0621	0.0106	-0.0031	0.0053
Nightmares_all	Frequency of tenseness / restlessness in last 2 weeks	0	ukbb	European	0.6047	0.1305	4.633	3.6049e-06	0.00185652	0.0438	0.0026	1.0144	0.0092	-0.0009	0.0052
Nightmares_all	Mood swings	0	ukbb	European	0.5748	0.1259	4.5642	5.015e-06	0.00258273	0.0711	0.0033	1.0171	0.0098	-0.0012	0.0053
Nightmares_all	Sensitivity / hurt feelings	0	ukbb	European	0.5064	0.112	4.5193	6.2034e-06	0.00319475	0.0626	0.0032	1.021	0.0093	0.0012	0.0051
Nightmares_all	Tense / highly strung	0	ukbb	European	0.5138	0.1151	4.4644	8.0275e-06	0.00413416	0.0572	0.0032	0.9952	0.0095	-0.004	0.0051
Nightmares_all	Miserableness	0	ukbb	European	0.5471	0.1243	4.4016	1.0745e-05	0.00553368	0.0641	0.0036	1.0183	0.011	-0.001	0.0051
Nightmares_all	Frequency of unenthusiasm / disinterest in last 2 weeks	0	ukbb	European	0.6163	0.1405	4.3875	1.1464e-05	0.00590396	0.0388	0.0027	1.0176	0.0089	-0.002	0.005
Nightmares_all	Nervous feelings	0	ukbb	European	0.5031	0.115	4.3737	1.2216e-05	0.00629124	0.0662	0.0039	1.014	0.0122	-0.0004	0.0054
Nightmares_all	Frequency of depressed mood in last 2 weeks	0	ukbb	European	0.5424	0.1254	4.3251	1.5244e-05	0.00785066	0.0423	0.0028	1.0121	0.0084	-0.0003	0.0047
Nightmares_all	Suffer from nerves	0	ukbb	European	0.5754	0.1344	4.2798	1.8704e-05	0.00963256	0.0457	0.0031	0.999	0.0093	-0.0036	0.0052
Nightmares_all	Sleeplessness / insomnia	0	ukbb	European	0.5061	0.1183	4.2798	1.8704e-05	0.00963256	0.0624	0.0027	1.018	0.0085	-0.0024	0.0049
Nightmares_all	Pain type(s) experienced in last month: Back pain	0	ukbb	European	0.5184	0.1256	4.1289	3.6458e-05	0.0187759	0.0392	0.0023	1.0247	0.0093	-0.0028	0.0045
Nightmares_all	Seen a psychiatrist for nerves_ anxiety_ tension or depression	0	ukbb	European	0.5213	0.1271	4.1016	4.1028e-05	0.0211294	0.0312	0.0021	1.0045	0.008	0.0056	0.0051
Nightmares_all	Pain type(s) experienced in last month: Stomach or abdominal pain	0	ukbb	European	0.6155	0.1507	4.0835	4.4363e-05	0.0228469	0.0216	0.0017	1.0066	0.0072	-0.0059	0.0048
Nightmares_all	Other eye problems	0	ukbb	European	0.8435	0.2081	4.0537	5.0422e-05	0.0259673	0.0092	0.0015	1.0242	0.0071	-0.0117	0.0044
Nightmares_all	Financial situation satisfaction	0	ukbb	European	0.7229	0.1801	4.0147	5.9521e-05	0.0306533	0.0575	0.006	1.0053	0.0082	-0.013	0.0049
Nightmares_all	Irritability	0	ukbb	European	0.4702	0.1058	4.4431	8.8685e-06	0.00456728	0.0679	0.0042	0.9925	0.0112	-0.006	0.005
Nightmares_all	Number of self-reported non-cancer illnesses	0	ukbb	European	0.466	0.116	4.0168	5.8984e-05	0.0303768	0.0612	0.0026	1.027	0.0102	-0.0067	0.005
Nightmares_all	Fed-up feelings	0	ukbb	European	0.4658	0.1188	3.9193	8.8794e-05	0.0457289	0.0719	0.0032	1.0241	0.01	-0.0022	0.005
Nightmares_all	Guilty feelings	0	ukbb	European	0.4589	0.1067	4.2997	1.7105e-05	0.00880907	0.0512	0.0027	1.0076	0.0085	0.0011	0.0045
Nightmares_all	Number of treatments/medications taken	0	ukbb	European	0.4292	0.1102	3.8946	9.8357e-05	0.0506539	0.0605	0.0026	1.0324	0.009	-0.0024	0.0047
Nightmares_all	Worrier / anxious feelings	0	ukbb	European	0.4213	0.0985	4.2764	1.8997e-05	0.00978345	0.0794	0.005	1.0008	0.012	0.0005	0.0047
Nightmares_all	Seen doctor (GP) for nerves_ anxiety_ tension or depression	0	ukbb	European	0.4213	0.1024	4.1122	3.919e-05	0.0201829	0.0613	0.0031	1.0142	0.0096	0.0047	0.0052
Nightmares_all	Medication for pain relief_ constipation_ heartburn: None of the above	0	ukbb	European	-0.482	0.1228	-3.9247	8.6831e-05	0.044718	0.0543	0.0027	1.0296	0.0089	0.005	0.0053
Nightmares_all	Ever unenthusiastic/disinterested for a whole week	0	ukbb	European	0.6105	0.1604	3.8049	0.0001	0.0515	0.0576	0.0064	1.0002	0.0074	-0.0033	0.0049
Nightmares_all	Taking other prescription medications	0	ukbb	European	0.4907	0.1291	3.8003	0.0001	0.0515	0.0433	0.0023	1.0162	0.0085	-0.0047	0.0048
Nightmares_all	Health satisfaction	0	ukbb	European	0.4759	0.1239	3.842	0.0001	0.0515	0.0829	0.0053	1.0065	0.0076	0.0054	0.0047
Nightmares_all	Number of operations_ self-reported	0	ukbb	European	0.439	0.1151	3.8152	0.0001	0.0515	0.0384	0.0023	1.0355	0.0077	-0.0051	0.0056
Nightmares_all	Pain type(s) experienced in last month: None of the above	0	ukbb	European	-0.4294	0.1114	-3.8533	0.0001	0.0515	0.0552	0.0027	1.0367	0.0086	-0.0076	0.0047
Nightmares_all	Other serious medical condition/disability diagnosed by doctor	0	ukbb	European	0.4742	0.1264	3.7527	0.0002	0.103	0.0255	0.0019	1.0106	0.0072	-0.0019	0.0044
Nightmares_all	Long-standing illness_ disability or infirmity	0	ukbb	European	0.4266	0.1133	3.7653	0.0002	0.103	0.0501	0.0024	1.0269	0.0086	-0.0004	0.005
Nightmares_all	Hearing difficulty/problems with background noise	0	ukbb	European	0.4257	0.1158	3.6747	0.0002	0.103	0.0516	0.0026	1.0203	0.0082	-0.0087	0.0052
Nightmares_all	Pain type(s) experienced in last month: Neck or shoulder pain	0	ukbb	European	0.5224	0.146	3.5796	0.0003	0.1545	0.0331	0.0019	1.0245	0.0074	-0.0004	0.0049
Nightmares_all	Worry too long after embarrassment	0	ukbb	European	0.3729	0.1037	3.5959	0.0003	0.1545	0.065	0.0034	1.017	0.0098	0.0039	0.0047
Nightmares_all	Diagnoses - main ICD10: R07 Pain in throat and chest	0	ukbb	European	0.5739	0.1677	3.4224	0.0006	0.309	0.0164	0.0017	1.005	0.0076	-0.0042	0.0046
Nightmares_all	Happiness	0	ukbb	European	0.5477	0.1594	3.4358	0.0006	0.309	0.0615	0.0049	1.0047	0.0076	-0.0087	0.0047
Nightmares_all	Illness_ injury_ bereavement_ stress in last 2 years: Financial difficulties	0	ukbb	European	0.4375	0.1275	3.4316	0.0006	0.309	0.0333	0.0022	1.0271	0.0079	-0.0031	0.0047
Nightmares_all	Medication for pain relief_ constipation_ heartburn: Paracetamol	0	ukbb	European	0.409	0.1198	3.4148	0.0006	0.309	0.0431	0.0024	1.0266	0.0084	0.001	0.0049
Nightmares_all	Diagnoses - main ICD10: R10 Abdominal and pelvic pain	0	ukbb	European	0.7271	0.2176	3.3421	0.0008	0.412	0.0121	0.0017	0.9961	0.0073	-0.0055	0.0047
Nightmares_all	Chest pain or discomfort	0	ukbb	European	0.4058	0.1216	3.3379	0.0008	0.412	0.0332	0.0022	1.0167	0.0079	0.0034	0.0047
Nightmares_all	Hand grip strength (left)	0	ukbb	European	-0.2837	0.0845	-3.3591	0.0008	0.412	0.1039	0.0041	1.0554	0.0123	0.0082	0.0052
Nightmares_all	Getting up in morning	0	ukbb	European	-0.3335	0.0996	-3.3493	0.0008	0.412	0.0684	0.0031	1.0398	0.0103	0.0048	0.0051
Nightmares_all	Loneliness_ isolation	0	ukbb	European	0.3964	0.1197	3.312	0.0009	0.4635	0.0379	0.0022	1.0231	0.0077	0.007	0.0055
Nightmares_all	Mouth/teeth dental problems: None of the above	0	ukbb	European	-0.3806	0.1143	-3.3315	0.0009	0.4635	0.0375	0.0021	1.0183	0.0081	-0.0008	0.0046
Nightmares_all	Age at first live birth	0	ukbb	European	-0.3779	0.1164	-3.2466	0.0012	0.618	0.1662	0.0075	1.0469	0.0091	0.0081	0.0055
Nightmares_all	Ever highly irritable/argumentative for 2 days	0	ukbb	European	0.4521	0.1405	3.2166	0.0013	0.6695	0.052	0.0057	0.9982	0.0077	-0.0011	0.0043
Nightmares_all	Illness_ injury_ bereavement_ stress in last 2 years: None of the above	0	ukbb	European	-0.458	0.1422	-3.2202	0.0013	0.6695	0.0231	0.0017	1.0117	0.0059	0.0034	0.0049
Nightmares_all	Hand grip strength (right)	0	ukbb	European	-0.2706	0.0848	-3.1914	0.0014	0.721	0.1039	0.0042	1.0611	0.0133	0.0092	0.0053
Nightmares_all	Drive faster than motorway speed limit	0	ukbb	European	-0.361	0.1135	-3.181	0.0015	0.7725	0.0566	0.0028	1.0295	0.0088	0.0082	0.0053
Nightmares_all	Diagnoses - main ICD10: M54 Dorsalgia	0	ukbb	European	0.6101	0.1945	3.1371	0.0017	0.8755	0.01	0.0015	1.0046	0.0072	-0.0059	0.0043
Nightmares_all	Nap during day	0	ukbb	European	0.3066	0.0984	3.1154	0.0018	0.927	0.0807	0.0035	1.0232	0.0098	-0.0074	0.0056
Nightmares_all	Illnesses of siblings: None of the above (group 1)	0	ukbb	European	-0.4116	0.1331	-3.0918	0.002	NA	0.0362	0.0026	1.0142	0.0078	-5.8618e-05	0.0045
Nightmares_all	Medication for pain relief_ constipation_ heartburn: Omeprazole (e.g. Zanprol)	0	ukbb	European	0.4338	0.1413	3.0699	0.0021	NA	0.0182	0.0017	1.0194	0.0071	-0.0049	0.0047
Nightmares_all	Wheeze or whistling in the chest in last year	0	ukbb	European	0.2851	0.0926	3.0785	0.0021	NA	0.0599	0.003	1.0318	0.0098	-0.0031	0.0048
Nightmares_all	Ever depressed for a whole week	0	ukbb	European	0.4079	0.1343	3.0377	0.0024	NA	0.0637	0.0052	0.9924	0.0069	9.8077e-05	0.0052
Nightmares_all	Vascular/heart problems diagnosed by doctor: Angina	0	ukbb	European	0.4157	0.1398	2.9744	0.0029	NA	0.0221	0.0021	1.0255	0.0077	-0.0075	0.0048
Nightmares_all	Qualifications: Other professional qualifications eg: nursing_ teaching	0	ukbb	European	-0.3193	0.1074	-2.9745	0.0029	NA	0.0471	0.0026	1.0264	0.0092	0.0043	0.0044
Nightmares_all	Pain type(s) experienced in last month: Hip pain	0	ukbb	European	0.3379	0.1163	2.9067	0.0037	NA	0.0236	0.0019	1.0188	0.0077	-0.008	0.0051
Nightmares_all	Vascular/heart problems diagnosed by doctor: None of the above	0	ukbb	European	-0.2645	0.0921	-2.8732	0.0041	NA	0.1133	0.0047	1.0598	0.0158	-0.0006	0.0054
Nightmares_all	Usual walking pace	0	ukbb	European	-0.2485	0.0868	-2.8636	0.0042	NA	0.0783	0.0028	1.0266	0.0097	0.0023	0.0051
Nightmares_all	Number of live births	0	ukbb	European	0.3104	0.1089	2.8508	0.0044	NA	0.0615	0.0042	1.0077	0.008	-0.0068	0.005
Nightmares_all	Diagnoses - main ICD10: K57 Diverticular disease of intestine	0	ukbb	European	0.4526	0.1604	2.822	0.0048	NA	0.013	0.0015	1.004	0.0066	-0.0084	0.0047
Nightmares_all	Pain type(s) experienced in last month: Knee pain	0	ukbb	European	0.3053	0.1082	2.8212	0.0048	NA	0.0407	0.0023	1.0142	0.0082	0.0022	0.0048
Nightmares_all	Falls in the last year	0	ukbb	European	0.2771	0.0984	2.8168	0.0049	NA	0.0326	0.0021	1.0035	0.0077	0.0002	0.0045
Nightmares_all	Mouth/teeth dental problems: Painful gums	0	ukbb	European	0.6012	0.2154	2.7915	0.0052	NA	0.0069	0.0015	1.0046	0.0064	0.002	0.0044
Nightmares_all	Qualifications: None of the above	0	ukbb	European	0.2705	0.0969	2.7929	0.0052	NA	0.0975	0.0039	1.0669	0.0117	-0.0032	0.0053
Nightmares_all	Illnesses of mother: None of the above (group 1)	0	ukbb	European	-0.4123	0.148	-2.7848	0.0054	NA	0.0169	0.0018	1.013	0.0074	0.0053	0.0047
Nightmares_all	Shortness of breath walking on level ground	0	ukbb	European	0.4075	0.1479	2.7544	0.0059	NA	0.0495	0.0051	1.0071	0.0065	0.0011	0.0046
Nightmares_all	Non-cancer illness code_ self-reported: angina	0	ukbb	European	0.3784	0.1384	2.7345	0.0062	NA	0.0227	0.0021	1.0223	0.0077	-0.0064	0.0049
Nightmares_all	Illnesses of siblings: High blood pressure	0	ukbb	European	0.3574	0.1308	2.7311	0.0063	NA	0.0366	0.0027	1.0071	0.008	-0.0012	0.0049
Nightmares_all	Back pain for 3+ months	0	ukbb	European	0.4958	0.1828	2.7115	0.0067	NA	0.0399	0.0057	0.9923	0.0067	-0.0074	0.0043
Nightmares_all	Exposure to tobacco smoke outside home	0	ukbb	European	0.3438	0.1271	2.7054	0.0068	NA	0.0317	0.0024	1.0201	0.0083	-0.0022	0.0048
Nightmares_all	Age completed full time education	0	ukbb	European	-0.2896	0.107	-2.7071	0.0068	NA	0.0845	0.0045	1.0625	0.0094	0.001	0.0053
Nightmares_all	Medication for pain relief_ constipation_ heartburn: Aspirin	0	ukbb	European	0.3954	0.147	2.6896	0.0072	NA	0.0211	0.0019	1.0133	0.0071	-0.0039	0.0049
Nightmares_all	Mouth/teeth dental problems: Mouth ulcers	0	ukbb	European	0.3317	0.1235	2.6853	0.0072	NA	0.0292	0.0038	1.0313	0.011	-0.0052	0.0047
Nightmares_all	Non-cancer illness code_ self-reported: depression	0	ukbb	European	0.3149	0.1181	2.6672	0.0076	NA	0.0187	0.0017	0.9993	0.0071	0.0093	0.0049
Nightmares_all	Pain type(s) experienced in last month: Headache	0	ukbb	European	0.2937	0.1103	2.6638	0.0077	NA	0.045	0.0027	1.0041	0.0094	0.0034	0.0052
Nightmares_all	Daytime dozing / sleeping (narcolepsy)	0	ukbb	European	0.2853	0.1074	2.6572	0.0079	NA	0.0488	0.0028	1.0096	0.0087	-0.0023	0.005
Nightmares_all	Qualifications: College or University degree	0	ukbb	European	-0.2289	0.087	-2.6297	0.0085	NA	0.1683	0.0053	1.1166	0.0134	0.0003	0.0064
Nightmares_all	Exposure to tobacco smoke at home	0	ukbb	European	0.5004	0.1906	2.6247	0.0087	NA	0.0118	0.0016	0.9986	0.0063	0.0024	0.0048
Nightmares_all	Mouth/teeth dental problems: Bleeding gums	0	ukbb	European	0.3145	0.1198	2.6247	0.0087	NA	0.0223	0.0019	1.0112	0.008	0.002	0.0043
Nightmares_all	Illnesses of siblings: Severe depression	0	ukbb	European	0.42	0.1604	2.6191	0.0088	NA	0.014	0.0018	1.005	0.0066	-0.0026	0.0046
Nightmares_all	Types of physical activity in last 4 weeks: None of the above	0	ukbb	European	0.334	0.1282	2.6062	0.0092	NA	0.0242	0.0018	1.0167	0.0073	-0.0014	0.0051
Nightmares_all	Illness_ injury_ bereavement_ stress in last 2 years: Serious illness_ injury or assault to yourself	0	ukbb	European	0.41	0.1582	2.5924	0.0095	NA	0.0142	0.0017	1.0115	0.0069	-0.004	0.0048
Nightmares_all	Mothers age at death	0	ukbb	European	-0.4417	0.1711	-2.5811	0.0098	NA	0.024	0.0031	1.0296	0.0079	0.0064	0.0046
Nightmares_all	Leg pain on walking	0	ukbb	European	0.3527	0.1367	2.5801	0.0099	NA	0.0569	0.005	1.0101	0.0067	0.0056	0.0046
Nightmares_all	Had other major operations	0	ukbb	European	0.3727	0.1447	2.5763	0.01	NA	0.0304	0.0032	1.0098	0.007	0.0006	0.0052
Nightmares_all	Qualifications: A levels/AS levels or equivalent	0	ukbb	European	-0.2456	0.0959	-2.5614	0.0104	NA	0.0967	0.0036	1.0532	0.0118	-0.0021	0.0054
Nightmares_all	Non-cancer illness code_ self-reported: hypertension	0	ukbb	European	0.2261	0.0885	2.5533	0.0107	NA	0.1145	0.005	1.0566	0.0172	0.004	0.0054
Nightmares_all	Vascular/heart problems diagnosed by doctor: High blood pressure	0	ukbb	European	0.2215	0.0876	2.5297	0.0114	NA	0.1163	0.005	1.0613	0.0171	0.0048	0.0056
Nightmares_all	Medication for cholesterol_ blood pressure_ diabetes_ or take exogenous hormones: None of the above	0	ukbb	European	-0.2901	0.1147	-2.5301	0.0114	NA	0.066	0.0044	1.0183	0.0086	0.0034	0.005
Nightmares_all	Non-cancer illness code_ self-reported: back problem	0	ukbb	European	0.6146	0.2445	2.5133	0.012	NA	0.005	0.0013	1.0055	0.0063	-0.0037	0.0045
Nightmares_all	Breastfed as a baby	0	ukbb	European	-0.3483	0.1387	-2.5104	0.0121	NA	0.0258	0.0023	1.0219	0.0069	0.0074	0.0046
Nightmares_all	Hearing difficulty/problems: Yes	0	ukbb	European	0.2606	0.1046	2.4906	0.0128	NA	0.0416	0.0024	1.0144	0.0089	-0.0025	0.0047
Nightmares_all	Blood clot_ DVT_ bronchitis_ emphysema_ asthma_ rhinitis_ eczema_ allergy diagnosed by doctor: Blood clot in the lung	0	ukbb	European	0.5718	0.2311	2.4743	0.0134	NA	0.0059	0.0015	1.0082	0.0074	-0.0098	0.0043
Nightmares_all	Non-cancer illness code_ self-reported: pulmonary embolism +/- dvt	0	ukbb	European	0.5824	0.2363	2.4648	0.0137	NA	0.0056	0.0015	1.0075	0.0075	-0.0099	0.0042
Nightmares_all	Age started oral contraceptive pill	0	ukbb	European	-0.3415	0.1392	-2.454	0.0141	NA	0.0486	0.0042	1.0151	0.0074	0.0053	0.0051
Nightmares_all	Non-cancer illness code_ self-reported: anxiety/panic attacks	0	ukbb	European	0.517	0.212	2.438	0.0148	NA	0.0061	0.0013	1.0001	0.006	-0.0023	0.0044
Nightmares_all	Alcohol intake versus 10 years previously	0	ukbb	European	0.3039	0.125	2.4317	0.015	NA	0.0347	0.0023	1.0303	0.0081	-0.0073	0.005
Nightmares_all	Tinnitus: Yes_ now some of the time	0	ukbb	European	0.9853	0.4059	2.4277	0.0152	NA	0.0089	0.004	0.999	0.0063	-0.0091	0.0043
Nightmares_all	Pack years of smoking PREVIEW ONLY	0	ukbb	European	0.248	0.1023	2.4259	0.0153	NA	0.1097	0.0098	1.0152	0.0088	0.0007	0.0042
Nightmares_all	Pack years adult smoking as proportion of life span exposed to smoking PREVIEW ONLY	0	ukbb	European	0.2465	0.1017	2.423	0.0154	NA	0.1271	0.011	1.0147	0.0092	0.0019	0.0044
Nightmares_all	Medication for pain relief_ constipation_ heartburn: Ibuprofen (e.g. Nurofen)	0	ukbb	European	0.2972	0.1228	2.4192	0.0156	NA	0.0226	0.0017	0.9978	0.0064	-0.0054	0.0046
Nightmares_all	Neck/shoulder pain for 3+ months	0	ukbb	European	0.5846	0.2423	2.4127	0.0158	NA	0.0213	0.0062	1.0079	0.0073	-0.0015	0.0046
Nightmares_all	Current employment status: Unable to work because of sickness or disability	0	ukbb	European	0.2783	0.1168	2.3822	0.0172	NA	0.0246	0.0019	1.0173	0.0074	0.0054	0.005
Nightmares_all	Average weekly red wine intake	0	ukbb	European	-0.2612	0.11	-2.3745	0.0176	NA	0.0565	0.0034	1.013	0.0074	0.0034	0.0053
Nightmares_all	Maximum workload during fitness test	0	ukbb	European	-0.5816	0.2467	-2.3576	0.0184	NA	0.0423	0.01	1.0077	0.007	-0.0011	0.0051
Nightmares_all	Had major operations	0	ukbb	European	0.4169	0.1796	2.3214	0.0203	NA	0.0249	0.0036	1.0059	0.0074	-0.0033	0.0052
Nightmares_all	Non-cancer illness code_ self-reported: diverticular disease/diverticulitis	0	ukbb	European	0.3572	0.1556	2.2961	0.0217	NA	0.0126	0.0017	0.9942	0.007	-0.0074	0.0046
Nightmares_all	Standing height	0	ukbb	European	-0.134	0.0586	-2.2871	0.0222	NA	0.4503	0.0224	1.2521	0.0574	-0.0017	0.0074
Nightmares_all	Pulse wave peak to peak time	0	ukbb	European	-0.3845	0.1685	-2.2817	0.0225	NA	0.0395	0.0048	1.01	0.0071	0.0056	0.0042
Nightmares_all	Peak expiratory flow (PEF)	0	ukbb	European	-0.1821	0.0798	-2.2807	0.0226	NA	0.09	0.0046	1.0551	0.0121	0.0043	0.0056
Nightmares_all	Forced vital capacity (FVC)_ Best measure	0	ukbb	European	-0.1573	0.0691	-2.2774	0.0228	NA	0.1883	0.0084	1.0824	0.0163	0.0075	0.0057
Nightmares_all	Number of incorrect matches in round	0	ukbb	European	0.2079	0.0917	2.2682	0.0233	NA	0.0546	0.0027	1.0045	0.0089	0.0006	0.0054
Nightmares_all	Diagnoses - main ICD10: N20 Calculus of kidney and ureter	0	ukbb	European	0.4092	0.1805	2.2667	0.0234	NA	0.0081	0.0014	1.0081	0.0066	-0.0087	0.004
Nightmares_all	Ever manic/hyper for 2 days	0	ukbb	European	0.5429	0.2402	2.2598	0.0238	NA	0.0184	0.0048	0.9951	0.0065	-0.0008	0.0049
Nightmares_all	Medication for cholesterol_ blood pressure_ diabetes_ or take exogenous hormones: Cholesterol lowering medication	0	ukbb	European	0.2713	0.1218	2.2273	0.0259	NA	0.0508	0.0056	1.0249	0.0138	-1.8732e-05	0.0049
Nightmares_all	Illnesses of father: None of the above (group 1)	0	ukbb	European	-0.3487	0.1586	-2.1979	0.028	NA	0.0148	0.0018	1.0229	0.0068	0.0042	0.0045
Nightmares_all	Mouth/teeth dental problems: Toothache	0	ukbb	European	0.4252	0.1947	2.1835	0.029	NA	0.0084	0.0016	1.0046	0.0072	-0.003	0.0044
Nightmares_all	Age at last live birth	0	ukbb	European	-0.2501	0.1147	-2.1814	0.0292	NA	0.0882	0.0058	1.017	0.0081	0.0047	0.0053
Nightmares_all	Illnesses of siblings: Diabetes	0	ukbb	European	0.3338	0.1541	2.1665	0.0303	NA	0.0206	0.0021	1.0096	0.0069	-0.0037	0.0051
Nightmares_all	Systolic blood pressure_ automated reading	0	ukbb	European	0.1698	0.0788	2.1548	0.0312	NA	0.1275	0.0056	1.067	0.0155	-0.0069	0.0056
Nightmares_all	Types of physical activity in last 4 weeks: Light DIY (eg: pruning_ watering the lawn)	0	ukbb	European	-0.2472	0.1153	-2.1449	0.032	NA	0.0388	0.0022	1.0056	0.0081	0.003	0.0044
Nightmares_all	Job involves shift work	0	ukbb	European	0.3126	0.1459	2.1428	0.0321	NA	0.0308	0.0028	1.0016	0.0066	-0.0002	0.005
Nightmares_all	Fluid intelligence score	0	ukbb	European	-0.1953	0.0916	-2.1317	0.033	NA	0.2378	0.0107	1.0425	0.0103	-0.0055	0.005
Nightmares_all	Diagnoses - main ICD10: I25 Chronic ischaemic heart disease	0	ukbb	European	0.2868	0.1348	2.1284	0.0333	NA	0.0199	0.0023	1.0209	0.0073	-0.0015	0.0047
Nightmares_all	Forced expiratory volume in 1-second (FEV1)	0	ukbb	European	-0.1505	0.0712	-2.1153	0.0344	NA	0.1474	0.0061	1.0659	0.0133	0.0069	0.0059
Nightmares_all	Ever had stillbirth_ spontaneous miscarriage or termination	0	ukbb	European	0.3674	0.1738	2.1144	0.0345	NA	0.0198	0.0032	0.9957	0.0078	0.0026	0.0047
Nightmares_all	Home area population density - urban or rural: Scotland - Large Urban Area	0	ukbb	European	-0.5272	0.2497	-2.1118	0.0347	NA	0.0111	0.0031	2.1366	0.0147	0.0023	0.0066
Nightmares_all	Number of trend entries	0	ukbb	European	-0.6015	0.2861	-2.1023	0.0355	NA	0.0312	0.0092	1.0058	0.0065	-0.0005	0.0049
Nightmares_all	Pain type(s) experienced in last month: Facial pain	0	ukbb	European	0.4506	0.2147	2.099	0.0358	NA	0.0069	0.0014	0.9971	0.0061	0.0054	0.0047
Nightmares_all	Pulse wave Arterial Stiffness index	0	ukbb	European	0.355	0.1694	2.0959	0.0361	NA	0.0385	0.005	1.0087	0.0072	-0.0059	0.0044
Nightmares_all	Sitting height	0	ukbb	European	-0.1268	0.0605	-2.0948	0.0362	NA	0.3213	0.0183	1.1375	0.0419	0.001	0.0066
Nightmares_all	Townsend deprivation index at recruitment	0	ukbb	European	0.2266	0.1091	2.0779	0.0377	NA	0.0337	0.002	1.0353	0.0071	0.0051	0.005
Nightmares_all	Types of physical activity in last 4 weeks: Heavy DIY (eg: weeding_ lawn mowing_ carpentry_ digging)	0	ukbb	European	-0.2075	0.0999	-2.0774	0.0378	NA	0.0341	0.002	1.0066	0.0073	0.0017	0.0049
Nightmares_all	Fractured bone site(s): Ankle	0	ukbb	European	0.4542	0.2199	2.0652	0.0389	NA	0.0065	0.0016	0.995	0.0065	-0.006	0.0042
Nightmares_all	Forced vital capacity (FVC)	0	ukbb	European	-0.1409	0.0683	-2.0643	0.039	NA	0.17	0.0073	1.0955	0.0168	0.0076	0.0061
Nightmares_all	Number of full sisters	0	ukbb	European	0.2898	0.141	2.055	0.0399	NA	0.0186	0.0018	1.04	0.0066	0.0003	0.0047
Nightmares_all	Leg fat percentage (left)	0	ukbb	European	0.1382	0.0677	2.0421	0.0411	NA	0.2081	0.0061	1.0842	0.0161	-0.0031	0.0063
Nightmares_all	Why reduced smoking: Illness or ill health	0	ukbb	European	0.5883	0.2885	2.0392	0.0414	NA	0.1095	0.0427	0.998	0.0064	-0.0092	0.0047
Nightmares_all	Ever used hormone-replacement therapy (HRT)	0	ukbb	European	0.2643	0.13	2.0328	0.0421	NA	0.0406	0.0033	0.9999	0.0071	-0.0038	0.0049
Nightmares_all	Weight change compared with 1 year ago	0	ukbb	European	0.3416	0.1684	2.0284	0.0425	NA	0.0085	0.0014	1.0228	0.0062	0.0054	0.0045
Nightmares_all	Non-cancer illness code_ self-reported: osteoporosis	0	ukbb	European	0.2896	0.1437	2.015	0.0439	NA	0.0149	0.0019	1.0005	0.0075	-0.0054	0.0045
Nightmares_all	Alcohol usually taken with meals	0	ukbb	European	-0.1855	0.0921	-2.0152	0.0439	NA	0.1101	0.0052	1.0589	0.009	-0.0053	0.0058
Nightmares_all	Reason for glasses/contact lenses: For just reading/near work as you are getting older (called presbyopia)	0	ukbb	European	-0.6604	0.3277	-2.0154	0.0439	NA	0.0038	0.0017	1.1372	0.008	0.0089	0.005
Nightmares_all	Number of full brothers	0	ukbb	European	0.2677	0.1332	2.0092	0.0445	NA	0.0187	0.0018	1.0285	0.0074	0.0038	0.0046
Nightmares_all	Illnesses of siblings: Heart disease	0	ukbb	European	0.3061	0.1544	1.9824	0.0474	NA	0.0171	0.0022	1.0123	0.0071	0.0046	0.0042
Nightmares_all	Vitamin and mineral supplements: Vitamin D	0	ukbb	European	0.4226	0.2132	1.9816	0.0475	NA	0.006	0.0016	0.9978	0.0072	-0.007	0.0049
Nightmares_all	Non-cancer illness code_ self-reported: crohns disease	0	ukbb	European	0.4268	0.2156	1.9795	0.0478	NA	0.0053	0.0015	1.0052	0.0068	-0.0021	0.0044
Nightmares_all	Job involves heavy manual or physical work	0	ukbb	European	0.2009	0.1015	1.9794	0.0478	NA	0.0871	0.0045	1.036	0.0088	0.0053	0.005
Nightmares_all	Diagnoses - main ICD10: K52 Other non-infective gastro-enteritis and colitis	0	ukbb	European	0.46	0.233	1.9744	0.0483	NA	0.0049	0.0013	1.0035	0.0061	-0.0026	0.0046
Nightmares_all	Hair/balding pattern: Pattern 4	0	ukbb	European	-0.1536	0.0779	-1.9727	0.0485	NA	0.1677	0.0197	1.0982	0.0241	0.0058	0.0051
Nightmares_all	Medication for cholesterol_ blood pressure or diabetes: Blood pressure medication	0	ukbb	European	0.1938	0.0984	1.9691	0.0489	NA	0.1045	0.0055	1.0318	0.0102	0.0015	0.0049
Nightmares_all	Snoring	0	ukbb	European	-0.1785	0.0909	-1.9629	0.0497	NA	0.0595	0.0028	1.0247	0.0091	0.0051	0.005
Nightmares_all	Forced expiratory volume in 1-second (FEV1)_ Best measure	0	ukbb	European	-0.1424	0.0726	-1.961	0.0499	NA	0.1624	0.0071	1.0582	0.0134	0.0042	0.0056
Nightmares_all	Illnesses of mother: Heart disease	0	ukbb	European	0.2785	0.1426	1.9523	0.0509	NA	0.0156	0.0018	1.011	0.0068	9.2538e-05	0.0042
Nightmares_all	Home area population density - urban or rural: England/Wales - Village - less sparse	0	ukbb	European	-0.9985	0.5128	-1.9471	0.0515	NA	0.0022	0.0014	1.0242	0.0064	0.0078	0.0044
Nightmares_all	Time spent watching television (TV)	0	ukbb	European	0.1664	0.0855	1.9456	0.0517	NA	0.0993	0.0039	1.0567	0.0107	-1.5269e-05	0.0057
Nightmares_all	Types of transport used (excluding work): Walk	0	ukbb	European	-0.2143	0.1104	-1.9413	0.0522	NA	0.033	0.0023	1.0353	0.0087	0.0024	0.0048
Nightmares_all	Work/job satisfaction	0	ukbb	European	0.36	0.186	1.9354	0.0529	NA	0.0487	0.0068	0.9945	0.0067	-0.0008	0.0048
Nightmares_all	Current tobacco smoking	0	ukbb	European	0.1771	0.0916	1.9346	0.053	NA	0.0551	0.0027	1.0137	0.0091	0.0043	0.0046
Nightmares_all	Waist circumference	0	ukbb	European	0.1338	0.0699	1.916	0.0554	NA	0.2003	0.0071	1.0622	0.0167	-0.0092	0.0065
Nightmares_all	Duration of fitness test	0	ukbb	European	-0.6388	0.3345	-1.9096	0.0562	NA	0.0201	0.0088	1.0044	0.0064	0.0009	0.0044
Nightmares_all	Non-cancer illness code_ self-reported: kidney stone/ureter stone/bladder stone	0	ukbb	European	0.2999	0.1572	1.9074	0.0565	NA	0.009	0.0017	1.0022	0.0077	-0.0039	0.0038
Nightmares_all	Bilateral oophorectomy (both ovaries removed)	0	ukbb	European	0.3455	0.1813	1.9053	0.0567	NA	0.0212	0.0033	1.0114	0.0072	-0.0024	0.0045
Nightmares_all	Diagnoses - main ICD10: K44 Diaphragmatic hernia	0	ukbb	European	0.4821	0.253	1.905	0.0568	NA	0.0051	0.0013	1.0054	0.0064	-0.0034	0.0051
Nightmares_all	Loud music exposure frequency	0	ukbb	European	0.314	0.1651	1.9017	0.0572	NA	0.0292	0.0047	1.0124	0.007	-0.0002	0.0042
Nightmares_all	No-wear time bias adjusted acceleration standard deviation	0	ukbb	European	-0.2483	0.1309	-1.8968	0.0578	NA	0.0894	0.0081	1.0013	0.0075	0.0038	0.0044
Nightmares_all	Used an inhaler for chest within last hour	0	ukbb	European	-0.4617	0.2435	-1.8963	0.0579	NA	0.0043	0.0016	1.0022	0.0063	0.0113	0.0043
Nightmares_all	Ever had hysterectomy (womb removed)	0	ukbb	European	0.3438	0.1815	1.8945	0.0582	NA	0.0215	0.0034	1.0058	0.0074	-0.0051	0.0048
Nightmares_all	Illnesses of mother: High blood pressure	0	ukbb	European	0.2417	0.1284	1.8824	0.0598	NA	0.0295	0.0022	1.0179	0.0086	-0.005	0.005
Nightmares_all	Time spent driving	0	ukbb	European	-0.2036	0.1083	-1.88	0.0601	NA	0.0424	0.0028	1.0014	0.007	0.002	0.005
Nightmares_all	Average weekly beer plus cider intake	0	ukbb	European	0.1908	0.1015	1.8795	0.0602	NA	0.0515	0.0035	1.063	0.0094	0.0032	0.0051
Nightmares_all	Average weekly champagne plus white wine intake	0	ukbb	European	-0.2676	0.1424	-1.8792	0.0602	NA	0.0306	0.0026	1.0408	0.0077	0.0087	0.005
Nightmares_all	Average weekly intake of other alcoholic drinks	0	ukbb	European	0.8592	0.4586	1.8736	0.061	NA	0.0082	0.0059	1.0032	0.0065	-0.0092	0.0045
Nightmares_all	Number of cigarettes currently smoked daily (current cigarette smokers)	0	ukbb	European	0.3676	0.197	1.8662	0.062	NA	0.1028	0.0264	1.0009	0.0069	0.0034	0.0044
Nightmares_all	Types of physical activity in last 4 weeks: Walking for pleasure (not as a means of transport)	0	ukbb	European	-0.1929	0.1036	-1.8617	0.0627	NA	0.0374	0.002	1.04	0.0072	-0.0058	0.0046
Nightmares_all	Non-cancer illness code_ self-reported: gastro-oesophageal reflux (gord) / gastric reflux	0	ukbb	European	0.2744	0.1475	1.8604	0.0628	NA	0.0114	0.0016	1.014	0.0072	-0.005	0.0043
Nightmares_all	Non-cancer illness code_ self-reported: osteoarthritis	0	ukbb	European	0.2615	0.1411	1.8529	0.0639	NA	0.0189	0.0017	1.0282	0.0076	-0.0008	0.0053
Nightmares_all	Distance between home and job workplace	0	ukbb	European	-0.441	0.238	-1.8524	0.064	NA	0.0116	0.0032	1.0073	0.0068	0.0025	0.0047
Nightmares_all	Medication for cholesterol_ blood pressure_ diabetes_ or take exogenous hormones: Blood pressure medication	0	ukbb	European	0.1822	0.0987	1.8449	0.0651	NA	0.1047	0.0067	1.0328	0.012	0.0011	0.0052
Nightmares_all	Cough on most days	0	ukbb	European	0.3112	0.1694	1.8374	0.0661	NA	0.0479	0.0065	0.9989	0.007	-3.74e-05	0.0049
Nightmares_all	Leg fat percentage (right)	0	ukbb	European	0.1218	0.0663	1.836	0.0664	NA	0.2081	0.0062	1.0816	0.0166	-0.002	0.0063
Nightmares_all	Non-cancer illness code_ self-reported: sleep apnoea	0	ukbb	European	0.6043	0.3293	1.8349	0.0665	NA	0.0033	0.0014	1.0038	0.0069	-0.005	0.0046
Nightmares_all	Body fat percentage	0	ukbb	European	0.1221	0.0667	1.8308	0.0671	NA	0.2166	0.0068	1.0834	0.0173	-0.0051	0.0065
Nightmares_all	Non-cancer illness code_ self-reported: hypothyroidism/myxoedema	0	ukbb	European	0.1798	0.0987	1.8213	0.0686	NA	0.0509	0.0058	1.0322	0.015	0.0023	0.0048
Nightmares_all	Mineral and other dietary supplements: Calcium	0	ukbb	European	0.2662	0.1467	1.8145	0.0696	NA	0.0125	0.0016	0.9976	0.0063	-0.0054	0.0046
Nightmares_all	Diagnoses - main ICD10: N92 Excessive_ frequent and irregular menstruation	0	ukbb	European	0.339	0.1883	1.8003	0.0718	NA	0.0071	0.0017	1.0009	0.0073	-0.0016	0.0046
Nightmares_all	Mouth/teeth dental problems: Dentures	0	ukbb	European	0.1676	0.0936	1.7901	0.0734	NA	0.048	0.0027	1.0362	0.0094	-0.0008	0.0047
Nightmares_all	Qualifications: O levels/GCSEs or equivalent	0	ukbb	European	-0.1759	0.0982	-1.7906	0.0734	NA	0.0484	0.0025	1.0172	0.0094	-0.0042	0.005
Nightmares_all	Diagnoses - main ICD10: K20 Oesophagitis	0	ukbb	European	0.7909	0.4434	1.7836	0.0745	NA	0.0021	0.0013	1.0067	0.0065	-0.0092	0.0042
Nightmares_all	Job involves mainly walking or standing	0	ukbb	European	0.1785	0.1005	1.7756	0.0758	NA	0.0801	0.0045	1.0306	0.0092	0.0059	0.0049
Nightmares_all	Illnesses of mother: None of the above (group 2)	0	ukbb	European	-0.3535	0.1992	-1.7744	0.076	NA	0.0092	0.0017	1.0009	0.0066	9.9664e-05	0.0045
Nightmares_all	Vitamin and mineral supplements: Vitamin C	0	ukbb	European	0.2309	0.1304	1.7707	0.0766	NA	0.0131	0.0017	0.9991	0.0074	-0.0027	0.0044
Nightmares_all	Illnesses of mother: Diabetes	0	ukbb	European	0.2076	0.1181	1.7572	0.0789	NA	0.0207	0.0019	1.0161	0.0091	0.0021	0.0047
Nightmares_all	Trunk predicted mass	0	ukbb	European	-0.1104	0.0629	-1.7549	0.0793	NA	0.2848	0.0126	1.138	0.0309	0.0046	0.0068
Nightmares_all	Trunk fat-free mass	0	ukbb	European	-0.1098	0.0631	-1.7416	0.0816	NA	0.2864	0.0127	1.1387	0.0312	0.0043	0.0069
Nightmares_all	Diagnoses - main ICD10: K43 Ventral hernia	0	ukbb	European	0.3583	0.2061	1.7385	0.0821	NA	0.0054	0.0014	0.9932	0.0065	-0.002	0.0047
Nightmares_all	Diagnoses - main ICD10: I10 Essential (primary) hypertension	0	ukbb	European	0.6325	0.3661	1.7276	0.0841	NA	0.0026	0.0013	0.9977	0.006	-0.0014	0.0044
Nightmares_all	Smoking status: Current	0	ukbb	European	0.1589	0.0926	1.7149	0.0864	NA	0.0518	0.0027	1.0142	0.0089	0.0046	0.0046
Nightmares_all	Diagnoses - main ICD10: M17 Gonarthrosis [arthrosis of knee]	0	ukbb	European	-0.2463	0.1438	-1.7131	0.0867	NA	0.014	0.0017	1.006	0.007	0.0103	0.0047
Nightmares_all	Diagnoses - main ICD10: R31 Unspecified haematuria	0	ukbb	European	0.4817	0.2839	1.6969	0.0897	NA	0.0033	0.0015	1.0073	0.0062	-0.0016	0.0047
Nightmares_all	Mineral and other dietary supplements: Glucosamine	0	ukbb	European	-0.201	0.1193	-1.6849	0.092	NA	0.0245	0.002	1.0081	0.0074	0.0064	0.0046
Nightmares_all	Alcohol drinker status: Previous	0	ukbb	European	0.2454	0.1464	1.6762	0.0937	NA	0.0132	0.0015	1.007	0.0066	0.0044	0.0043
Nightmares_all	Difficulty not smoking for 1 day	0	ukbb	European	0.316	0.1888	1.6739	0.0942	NA	0.1113	0.0216	0.9894	0.0065	0.0016	0.0043
Nightmares_all	Why stopped smoking: None of the above	0	ukbb	European	0.2882	0.1725	1.6706	0.0948	NA	0.0403	0.0058	0.9976	0.0066	-0.0114	0.0041
Nightmares_all	Heel bone mineral density (BMD) T-score_ automated (left)	0	ukbb	European	-0.1281	0.0767	-1.6698	0.095	NA	0.3004	0.0359	1.0322	0.0213	0.0035	0.0052
Nightmares_all	Time spent using computer	0	ukbb	European	-0.1344	0.0806	-1.6678	0.0954	NA	0.096	0.0042	1.045	0.0093	0.0019	0.0052
Nightmares_all	Current employment status: In paid employment or self-employed	0	ukbb	European	-0.3164	0.1898	-1.6677	0.0954	NA	0.008	0.0015	1.0194	0.0067	0.0043	0.0046
Nightmares_all	Diabetes diagnosed by doctor	0	ukbb	European	0.1485	0.0906	1.6384	0.1013	NA	0.0438	0.0028	1.0401	0.0105	-0.0014	0.0051
Nightmares_all	Non-cancer illness code_ self-reported: high cholesterol	0	ukbb	European	0.1596	0.0983	1.6237	0.1044	NA	0.0404	0.0054	1.0564	0.0274	0.0011	0.0053
Nightmares_all	Smoking/smokers in household	0	ukbb	European	0.3085	0.1917	1.6091	0.1076	NA	0.0101	0.0019	1.0107	0.0075	0.0002	0.0046
Nightmares_all	Diagnoses - main ICD10: N32 Other disorders of bladder	0	ukbb	European	0.4385	0.2728	1.6074	0.108	NA	0.004	0.0012	0.9893	0.0059	-0.0018	0.0043
Nightmares_all	Length of working week for main job	0	ukbb	European	-0.2464	0.1547	-1.5932	0.1111	NA	0.0194	0.0029	1.0087	0.0066	0.0019	0.0046
Nightmares_all	Diagnoses - main ICD10: I84 Haemorrhoids	0	ukbb	European	0.2746	0.1728	1.5898	0.1119	NA	0.0093	0.0016	1.0019	0.0074	0.0014	0.0051
Nightmares_all	Trunk fat percentage	0	ukbb	European	0.1055	0.0665	1.5872	0.1125	NA	0.2065	0.0068	1.0847	0.0174	-0.005	0.0066
Nightmares_all	Arm fat percentage (right)	0	ukbb	European	0.1051	0.067	1.5691	0.1166	NA	0.2157	0.007	1.0792	0.0173	-0.0025	0.0064
Nightmares_all	Arm fat percentage (left)	0	ukbb	European	0.1031	0.066	1.5613	0.1185	NA	0.2193	0.0072	1.0739	0.0176	-0.0028	0.0063
Nightmares_all	Non-cancer illness code_ self-reported: iron deficiency anaemia	0	ukbb	European	0.364	0.2356	1.5453	0.1223	NA	0.0046	0.0013	0.9897	0.0059	-0.0111	0.0048
Nightmares_all	Diagnoses - main ICD10: K29 Gastritis and duodenitis	0	ukbb	European	0.3038	0.197	1.542	0.1231	NA	0.0073	0.0015	1.0046	0.0065	0.0018	0.0046
Nightmares_all	Number of days/week of moderate physical activity 10+ minutes	0	ukbb	European	0.1485	0.0973	1.5258	0.1271	NA	0.0419	0.0026	1.0125	0.008	-0.001	0.005
Nightmares_all	Diagnoses - main ICD10: I20 Angina pectoris	0	ukbb	European	0.2817	0.1856	1.5176	0.1291	NA	0.0082	0.0015	1.0097	0.007	0.002	0.0046
Nightmares_all	Heel bone mineral density (BMD) T-score_ automated (right)	0	ukbb	European	-0.1177	0.0777	-1.5148	0.1298	NA	0.3015	0.0366	1.0319	0.0223	0.0001	0.0053
Nightmares_all	Sleep duration	0	ukbb	European	-0.1253	0.0839	-1.4942	0.1351	NA	0.0714	0.0037	1.0234	0.0101	0.0058	0.0048
Nightmares_all	Medication for cholesterol_ blood pressure or diabetes: Cholesterol lowering medication	0	ukbb	European	0.1553	0.104	1.4938	0.1352	NA	0.0684	0.0063	1.0329	0.0141	0.0011	0.005
Nightmares_all	Diagnoses - main ICD10: G56 Mononeuropathies of upper limb	0	ukbb	European	-0.2017	0.1364	-1.4791	0.1391	NA	0.0138	0.0018	1.0091	0.0073	0.0051	0.0046
Nightmares_all	Fractured/broken bones in last 5 years	0	ukbb	European	0.178	0.1206	1.4756	0.1401	NA	0.0187	0.0021	1.0083	0.0074	-0.0037	0.0041
Nightmares_all	Forced expiratory volume in 1-second (FEV1)_ predicted	0	ukbb	European	-0.1378	0.0935	-1.4747	0.1403	NA	0.1715	0.0123	1.0399	0.0119	0.0023	0.005
Nightmares_all	Prospective memory result	0	ukbb	European	0.1838	0.1252	1.4674	0.1423	NA	0.0575	0.0052	1.0119	0.0078	0.0045	0.0046
Nightmares_all	Diagnoses - main ICD10: J34 Other disorders of nose and nasal sinuses	0	ukbb	European	0.537	0.3671	1.4627	0.1435	NA	0.0025	0.0014	1.0076	0.0066	-0.0019	0.0049
Nightmares_all	Reason for reducing amount of alcohol drunk: Health precaution	0	ukbb	European	0.1679	0.1156	1.4519	0.1465	NA	0.0461	0.0045	0.9969	0.0068	-0.007	0.0047
Nightmares_all	Maximum heart rate during fitness test	0	ukbb	European	-0.2538	0.175	-1.4507	0.1469	NA	0.0676	0.0133	1.0167	0.0086	-0.004	0.0046
Nightmares_all	Why stopped smoking: Doctors advice	0	ukbb	European	0.3675	0.2535	1.4498	0.1471	NA	0.0185	0.0052	0.9971	0.0059	0.0003	0.0042
Nightmares_all	Knee pain for 3+ months	0	ukbb	European	0.3079	0.2134	1.443	0.149	NA	0.0265	0.0069	1.0005	0.0065	0.0004	0.0048
Nightmares_all	Illnesses of father: None of the above (group 2)	0	ukbb	European	-0.2755	0.1925	-1.4309	0.1525	NA	0.0094	0.0017	1.0016	0.0072	0.0009	0.005
Nightmares_all	Body mass index (BMI)	0	ukbb	European	0.0927	0.0648	1.4297	0.1528	NA	0.2473	0.0083	1.0736	0.0182	-0.001	0.0067
Nightmares_all	Frequency of other exercises in last 4 weeks	0	ukbb	European	-0.2233	0.1563	-1.4284	0.1532	NA	0.021	0.0033	0.9986	0.0064	0.0068	0.004
Nightmares_all	Pain type(s) experienced in last month: Pain all over the body	0	ukbb	European	0.2358	0.1657	1.4233	0.1547	NA	0.0104	0.0016	1.0032	0.0074	0.013	0.0045
Nightmares_all	Wears glasses or contact lenses	0	ukbb	European	-0.1787	0.1269	-1.4089	0.1589	NA	0.0161	0.0017	1.0011	0.0076	0.0007	0.0049
Nightmares_all	Fathers age at death	0	ukbb	European	-0.168	0.1194	-1.4075	0.1593	NA	0.0341	0.0031	1.0231	0.0079	-0.0037	0.0049
Nightmares_all	Transport type for commuting to job workplace: Cycle	0	ukbb	European	-0.2121	0.1509	-1.4055	0.1599	NA	0.0314	0.0032	1.0159	0.0075	0.0012	0.0051
Nightmares_all	Mouth/teeth dental problems: Loose teeth	0	ukbb	European	0.212	0.1509	1.4051	0.16	NA	0.0146	0.0017	1.0108	0.0069	-0.002	0.0045
Nightmares_all	Medication for cholesterol_ blood pressure or diabetes: None of the above	0	ukbb	European	-0.1335	0.0956	-1.3968	0.1625	NA	0.0888	0.0051	1.0326	0.0101	-0.0031	0.005
Nightmares_all	Non-cancer illness code_ self-reported: diabetes	0	ukbb	European	0.1407	0.1019	1.3812	0.1672	NA	0.0357	0.0026	1.0382	0.0104	-0.0013	0.0049
Nightmares_all	Illnesses of father: Heart disease	0	ukbb	European	0.1478	0.1079	1.3708	0.1704	NA	0.0305	0.0026	1.0012	0.0086	-0.0038	0.0049
Nightmares_all	Doctor diagnosed asthma	0	ukbb	European	0.1832	0.134	1.3674	0.1715	NA	0.0693	0.0095	0.9991	0.0076	-0.0087	0.0046
Nightmares_all	Family relationship satisfaction	0	ukbb	European	0.1728	0.1276	1.3546	0.1756	NA	0.0576	0.005	1.0045	0.0072	0.0031	0.0048
Nightmares_all	Father still alive	0	ukbb	European	0.294	0.2176	1.351	0.1767	NA	0.0063	0.0015	1.0168	0.0065	-0.0023	0.0049
Nightmares_all	Diagnoses - main ICD10: R69 Unknown and unspecified causes of morbidity	0	ukbb	European	0.3215	0.2383	1.3493	0.1773	NA	0.0053	0.0014	0.9982	0.0067	0.0011	0.0045
Nightmares_all	Noisy workplace	0	ukbb	European	0.1652	0.1229	1.3446	0.1788	NA	0.0617	0.0056	1.0283	0.0073	0.0044	0.0046
Nightmares_all	Underlying (primary) cause of death: ICD10: J84.1 Other interstitial pulmonary diseases with fibrosis	0	ukbb	European	-0.4978	0.3712	-1.341	0.1799	NA	0.0968	0.0659	0.9939	0.0071	-0.0002	0.0043
Nightmares_all	Morning/evening person (chronotype)	0	ukbb	European	0.1024	0.0765	1.3383	0.1808	NA	0.1163	0.0042	1.0408	0.0112	-0.002	0.0054
Nightmares_all	Illnesses of mother: Alzheimers disease/dementia	0	ukbb	European	0.3955	0.2956	1.3381	0.1809	NA	0.004	0.0045	1.0339	0.0338	-0.0064	0.0049
Nightmares_all	Diagnoses - main ICD10: K76 Other diseases of liver	0	ukbb	European	0.3441	0.2572	1.338	0.1809	NA	0.0037	0.0013	0.9928	0.0062	-0.0019	0.0045
Nightmares_all	Leg fat mass (left)	0	ukbb	European	0.086	0.0651	1.3222	0.1861	NA	0.2316	0.0077	1.0715	0.0173	-0.0023	0.0066
Nightmares_all	Duration of moderate activity	0	ukbb	European	0.1607	0.1216	1.3214	0.1864	NA	0.0318	0.0024	1.0094	0.0075	0.0004	0.0052
Nightmares_all	Number of depression episodes	0	ukbb	European	0.3504	0.2659	1.318	0.1875	NA	0.0322	0.0119	1.0046	0.0063	0.0004	0.0043
Nightmares_all	Illness_ injury_ bereavement_ stress in last 2 years: Death of a close relative	0	ukbb	European	0.2839	0.2156	1.3167	0.1879	NA	0.0063	0.0015	1.0042	0.0062	0.0035	0.0042
Nightmares_all	Whole body water mass	0	ukbb	European	-0.0817	0.0621	-1.316	0.1882	NA	0.2887	0.0121	1.1304	0.0292	0.004	0.0069
Nightmares_all	Diagnoses - main ICD10: K62 Other diseases of anus and rectum	0	ukbb	European	0.3089	0.236	1.3087	0.1906	NA	0.005	0.0015	1.002	0.0068	0.0029	0.0045
Nightmares_all	Whole body fat-free mass	0	ukbb	European	-0.0811	0.0621	-1.3073	0.1911	NA	0.2887	0.0121	1.1312	0.0294	0.0036	0.0069
Nightmares_all	Diastolic blood pressure_ automated reading	0	ukbb	European	0.0933	0.0715	1.3053	0.1918	NA	0.136	0.0058	1.0663	0.0157	-0.0011	0.0055
Nightmares_all	Non-cancer illness code_ self-reported: chronic obstructive airways disease/copd	0	ukbb	European	0.2533	0.1946	1.3017	0.193	NA	0.006	0.0015	0.9926	0.007	-0.0006	0.0046
Nightmares_all	Leg fat mass (right)	0	ukbb	European	0.0845	0.0649	1.3016	0.1931	NA	0.2305	0.0077	1.0711	0.0174	-0.0025	0.0066
Nightmares_all	Diagnoses - main ICD10: R55 Syncope and collapse	0	ukbb	European	0.2827	0.218	1.2971	0.1946	NA	0.0054	0.0014	1.0083	0.007	-0.0097	0.0041
Nightmares_all	Hair/balding pattern: Pattern 2	0	ukbb	European	0.1577	0.1216	1.2971	0.1946	NA	0.0518	0.0065	1.0343	0.0133	-0.0025	0.0049
Nightmares_all	Average weekly fortified wine intake	0	ukbb	European	-0.2427	0.1885	-1.2875	0.1979	NA	0.0127	0.0022	1.0173	0.0067	-0.0003	0.0047
Nightmares_all	Comparative height size at age 10	0	ukbb	European	-0.0775	0.0605	-1.2809	0.2002	NA	0.2412	0.0121	1.114	0.0341	-0.0065	0.0065
Nightmares_all	Friendships satisfaction	0	ukbb	European	0.1459	0.1144	1.2756	0.2021	NA	0.0622	0.0052	0.9983	0.0072	0.002	0.0046
Nightmares_all	Tobacco smoking: Ex-smoker	0	ukbb	European	0.1713	0.1352	1.2673	0.205	NA	0.0768	0.008	1.0084	0.008	0.003	0.0048
Nightmares_all	Alcohol intake frequency.	0	ukbb	European	0.1017	0.0804	1.2648	0.2059	NA	0.0836	0.004	1.044	0.0103	-0.0031	0.0052
Nightmares_all	Illnesses of mother: Chronic bronchitis/emphysema	0	ukbb	European	0.1939	0.1534	1.2644	0.2061	NA	0.0128	0.0019	1.0038	0.0067	0.0028	0.0045
Nightmares_all	Whole body fat mass	0	ukbb	European	0.0816	0.0646	1.2645	0.2061	NA	0.2344	0.0078	1.0748	0.0177	-0.0048	0.0068
Nightmares_all	Qualifications: CSEs or equivalent	0	ukbb	European	0.155	0.1235	1.2548	0.2096	NA	0.0207	0.0019	1.0601	0.0072	0.0054	0.0048
Nightmares_all	Diagnoses - main ICD10: D25 Leiomyoma of uterus	0	ukbb	European	0.2457	0.1967	1.2493	0.2116	NA	0.0059	0.0014	0.9932	0.006	-0.0037	0.0043
Nightmares_all	Relative age voice broke	0	ukbb	European	0.1194	0.0956	1.2481	0.212	NA	0.0721	0.0055	1.0109	0.0085	-0.0042	0.0043
Nightmares_all	Diagnoses - main ICD10: K50 Crohns disease [regional enteritis]	0	ukbb	European	0.3105	0.2495	1.2446	0.2133	NA	0.0044	0.0014	1.0029	0.0066	0.0015	0.0046
Nightmares_all	Non-cancer illness code_ self-reported: rheumatoid arthritis	0	ukbb	European	0.3031	0.2451	1.2368	0.2162	NA	0.0048	0.0014	1.0042	0.0063	-0.0022	0.0041
Nightmares_all	Former alcohol drinker	0	ukbb	European	0.2212	0.179	1.2357	0.2166	NA	0.1232	0.0214	0.9965	0.0063	0.0037	0.0047
Nightmares_all	Current employment status: Doing unpaid or voluntary work	0	ukbb	European	-0.2238	0.1814	-1.2342	0.2171	NA	0.0091	0.0014	1.0084	0.0062	0.0033	0.0046
Nightmares_all	Eye problems/disorders: Diabetes related eye disease	0	ukbb	European	0.2381	0.1942	1.2261	0.2202	NA	0.0201	0.0042	1.0065	0.0062	-0.0026	0.0043
Nightmares_all	Vascular/heart problems diagnosed by doctor: Heart attack	0	ukbb	European	0.1708	0.1396	1.2234	0.2212	NA	0.0188	0.0018	1.0124	0.0075	-0.0043	0.0052
Nightmares_all	Non-cancer illness code_ self-reported: enlarged prostate	0	ukbb	European	0.2507	0.2087	1.2011	0.2297	NA	0.0063	0.0015	1.0041	0.0065	0.0005	0.0045
Nightmares_all	Bring up phlegm/sputum/mucus on most days	0	ukbb	European	0.2356	0.1997	1.1801	0.2379	NA	0.0261	0.006	1.0086	0.0072	0.0041	0.0047
Nightmares_all	Diagnoses - main ICD10: I21 Acute myocardial infarction	0	ukbb	European	0.1912	0.1624	1.1776	0.239	NA	0.0103	0.0016	1.0056	0.0072	-0.0055	0.0049
Nightmares_all	Cancer code_ self-reported: basal cell carcinoma	0	ukbb	European	0.209	0.1787	1.1698	0.2421	NA	0.0104	0.0019	0.9973	0.0079	0.0006	0.005
Nightmares_all	Diagnoses - main ICD10: C50 Malignant neoplasm of breast	0	ukbb	European	-0.1835	0.1591	-1.1533	0.2488	NA	0.0089	0.0017	1.003	0.0075	0.0091	0.0045
Nightmares_all	Arm predicted mass (right)	0	ukbb	European	-0.0713	0.0628	-1.1347	0.2565	NA	0.2645	0.0109	1.1068	0.027	0.0045	0.0069
Nightmares_all	Diagnoses - main ICD10: J33 Nasal polyp	0	ukbb	European	0.3441	0.3046	1.1296	0.2587	NA	0.0032	0.0015	1.0073	0.0072	0.0002	0.0047
Nightmares_all	Non-cancer illness code_ self-reported: hayfever/allergic rhinitis	0	ukbb	European	0.1509	0.135	1.1184	0.2634	NA	0.023	0.0024	1.0181	0.0084	-0.0054	0.0053
Nightmares_all	Arm fat-free mass (right)	0	ukbb	European	-0.0697	0.0626	-1.1138	0.2654	NA	0.2658	0.0109	1.105	0.0269	0.0041	0.0069
Nightmares_all	Non-cancer illness code_ self-reported: heart attack/myocardial infarction	0	ukbb	European	0.1528	0.1376	1.1101	0.2669	NA	0.0193	0.0018	1.0106	0.0074	-0.0036	0.0052
Nightmares_all	Types of transport used (excluding work): Cycle	0	ukbb	European	-0.1455	0.1314	-1.1067	0.2684	NA	0.0247	0.0018	1.0258	0.0069	-0.0021	0.0052
Nightmares_all	Diagnoses - main ICD10: R11 Nausea and vomiting	0	ukbb	European	0.6034	0.5454	1.1065	0.2685	NA	0.0012	0.0013	0.9945	0.0062	-0.0024	0.0048
Nightmares_all	Transport type for commuting to job workplace: Car/motor vehicle	0	ukbb	European	0.1699	0.1542	1.102	0.2705	NA	0.0244	0.003	1.0238	0.0068	-0.007	0.0046
Nightmares_all	Tinnitus: Yes_ now most or all of the time	0	ukbb	European	0.1768	0.163	1.0848	0.278	NA	0.0334	0.0047	1.0016	0.0067	0.0007	0.0044
Nightmares_all	Number of self-reported cancers	0	ukbb	European	0.212	0.1956	1.0842	0.2783	NA	0.0065	0.0015	1.0136	0.0065	-0.0026	0.0047
Nightmares_all	Medication for pain relief_ constipation_ heartburn: Laxatives (e.g. Dulcolax_ Senokot)	0	ukbb	European	0.1824	0.1688	1.0805	0.2799	NA	0.0115	0.0016	1.0095	0.0067	0.0018	0.0052
Nightmares_all	Non-cancer illness code_ self-reported: nasal polyps	0	ukbb	European	0.2334	0.2181	1.0701	0.2846	NA	0.0051	0.0016	1.0066	0.0065	-0.003	0.0042
Nightmares_all	Diagnoses - main ICD10: M72 Fibroblastic disorders	0	ukbb	European	-0.1673	0.1569	-1.0664	0.2863	NA	0.0106	0.0031	1.0164	0.0206	0.004	0.0046
Nightmares_all	Diagnoses - main ICD10: T84 Complications of internal orthopaedic prosthetic devices_ implants and grafts	0	ukbb	European	-0.2416	0.2267	-1.0659	0.2865	NA	0.0051	0.0016	0.991	0.0069	0.0048	0.0047
Nightmares_all	Eye problems/disorders: Cataract	0	ukbb	European	0.195	0.1843	1.0584	0.2899	NA	0.0232	0.0043	1.0134	0.0067	-0.0013	0.0044
Nightmares_all	Length of menstrual cycle	0	ukbb	European	-0.1715	0.163	-1.0522	0.2927	NA	0.1028	0.0206	0.9991	0.0069	-7.4528e-05	0.0048
Nightmares_all	Illnesses of father: Diabetes	0	ukbb	European	0.1359	0.1295	1.0492	0.2941	NA	0.0184	0.0022	1.0273	0.0077	-1.8061e-05	0.0042
Nightmares_all	Diagnoses - main ICD10: J44 Other chronic obstructive pulmonary disease	0	ukbb	European	0.2336	0.2244	1.0412	0.2978	NA	0.0047	0.0014	0.996	0.0068	0.0025	0.0042
Nightmares_all	Types of physical activity in last 4 weeks: Strenuous sports	0	ukbb	European	-0.1243	0.1207	-1.0299	0.303	NA	0.0221	0.0017	1.0104	0.007	0.0014	0.0042
Nightmares_all	Diagnoses - main ICD10: N81 Female genital prolapse	0	ukbb	European	0.1951	0.1927	1.0122	0.3115	NA	0.0073	0.0015	1.0238	0.0065	-0.0021	0.0047
Nightmares_all	Vitamin and mineral supplements: Vitamin A	0	ukbb	European	0.2861	0.2846	1.0055	0.3147	NA	0.0036	0.0015	1.0038	0.0062	-0.0037	0.0046
Nightmares_all	Duration walking for pleasure	0	ukbb	European	-0.125	0.1245	-1.004	0.3154	NA	0.0253	0.0023	1.0113	0.0068	-0.0007	0.0047
Nightmares_all	Smoking status: Previous	0	ukbb	European	0.0976	0.0978	0.9986	0.318	NA	0.052	0.003	1.0199	0.0096	0.0053	0.0055
Nightmares_all	Vitamin and mineral supplements: None of the above	0	ukbb	European	-0.1031	0.1033	-0.9978	0.3184	NA	0.03	0.0018	0.9946	0.0067	0.0043	0.0048
Nightmares_all	Comparative body size at age 10	0	ukbb	European	-0.0686	0.0689	-0.995	0.3197	NA	0.1457	0.0091	1.016	0.0167	0.0004	0.0055
Nightmares_all	Diagnoses - main ICD10: R35 Polyuria	0	ukbb	European	0.3124	0.3152	0.9912	0.3216	NA	0.0029	0.0015	0.9987	0.0067	0.0012	0.0044
Nightmares_all	Past tobacco smoking	0	ukbb	European	-0.0858	0.0868	-0.9884	0.323	NA	0.0912	0.0041	1.0208	0.0104	-0.0101	0.0056
Nightmares_all	Non-cancer illness code_ self-reported: type 2 diabetes	0	ukbb	European	0.1917	0.1949	0.9836	0.3253	NA	0.0063	0.0014	1.0116	0.0064	0.0007	0.0047
Nightmares_all	Diagnoses - main ICD10: S09 Other and unspecified injuries of head	0	ukbb	European	0.2514	0.2564	0.9805	0.3268	NA	0.0039	0.0015	0.9944	0.0064	0.0049	0.0043
Nightmares_all	Trunk fat mass	0	ukbb	European	0.0623	0.0638	0.9768	0.3286	NA	0.2312	0.0076	1.0793	0.0181	-0.0034	0.0069
Nightmares_all	Blood clot_ DVT_ bronchitis_ emphysema_ asthma_ rhinitis_ eczema_ allergy diagnosed by doctor: Asthma	0	ukbb	European	0.0919	0.0944	0.9734	0.3303	NA	0.0572	0.0055	1.0266	0.0144	-0.0058	0.0053
Nightmares_all	Arm fat mass (right)	0	ukbb	European	0.0623	0.0644	0.9686	0.3327	NA	0.231	0.008	1.0712	0.0173	-0.0005	0.0068
Nightmares_all	Basal metabolic rate	0	ukbb	European	-0.0596	0.0617	-0.966	0.334	NA	0.2841	0.0115	1.1177	0.0273	0.0028	0.007
Nightmares_all	Arm fat mass (left)	0	ukbb	European	0.0617	0.064	0.9639	0.3351	NA	0.2317	0.008	1.0679	0.0172	-0.0018	0.0067
Nightmares_all	Light smokers_ at least 100 smokes in lifetime	0	ukbb	European	0.113	0.1179	0.9579	0.3381	NA	0.0771	0.0075	1.0052	0.0074	-0.0055	0.0049
Nightmares_all	Diagnoses - main ICD10: K21 Gastro-oesophageal reflux disease	0	ukbb	European	0.1919	0.2015	0.9521	0.341	NA	0.0064	0.0013	1.0022	0.0057	0.0058	0.0048
Nightmares_all	Non-cancer illness code_ self-reported: asthma	0	ukbb	European	0.0885	0.0931	0.9509	0.3417	NA	0.0579	0.0056	1.0275	0.0144	-0.0055	0.0054
Nightmares_all	Non-cancer illness code_ self-reported: deep venous thrombosis (dvt)	0	ukbb	European	0.1516	0.1601	0.9472	0.3435	NA	0.011	0.0018	1.0091	0.0092	0.0018	0.0048
Nightmares_all	Diagnoses - main ICD10: M10 Gout	0	ukbb	European	0.2965	0.3142	0.9436	0.3454	NA	0.0022	0.0015	1	0.0067	-0.0015	0.0048
Nightmares_all	Why stopped smoking: Health precaution	0	ukbb	European	-0.1351	0.1436	-0.9411	0.3467	NA	0.0545	0.0062	0.999	0.0065	0.0036	0.0042
Nightmares_all	Types of physical activity in last 4 weeks: Other exercises (eg: swimming_ cycling_ keep fit_ bowling)	0	ukbb	European	-0.1019	0.1088	-0.9363	0.3491	NA	0.0466	0.0024	1.0125	0.0084	0.0006	0.0051
Nightmares_all	Potassium in urine	0	ukbb	European	-0.0958	0.1024	-0.935	0.3498	NA	0.0427	0.0023	1.0173	0.0087	-0.002	0.0052
Nightmares_all	Blood clot_ DVT_ bronchitis_ emphysema_ asthma_ rhinitis_ eczema_ allergy diagnosed by doctor: Blood clot in the leg (DVT)	0	ukbb	European	0.1528	0.1652	0.9245	0.3552	NA	0.0106	0.0017	1.0112	0.0092	0.002	0.0049
Nightmares_all	Birth weight	0	ukbb	European	-0.0734	0.0814	-0.9019	0.3671	NA	0.1085	0.0061	1.051	0.0137	0.0029	0.0055
Nightmares_all	Ever had bowel cancer screening	0	ukbb	European	0.1364	0.152	0.8975	0.3695	NA	0.0129	0.0017	1.0207	0.0069	0.0026	0.005
Nightmares_all	Diagnoses - main ICD10: M70 Soft tissue disorders related to use_ overuse and pressure	0	ukbb	European	-0.2215	0.2471	-0.8961	0.3702	NA	0.0039	0.0013	0.9834	0.0066	0.0014	0.0046
Nightmares_all	Leg predicted mass (right)	0	ukbb	European	-0.0561	0.0627	-0.8951	0.3708	NA	0.2637	0.0106	1.1141	0.0255	0.0031	0.0067
Nightmares_all	Mineral and other dietary supplements: Selenium	0	ukbb	European	-0.174	0.1953	-0.891	0.3729	NA	0.0063	0.0016	1.0004	0.0071	0.005	0.0041
Nightmares_all	Diagnoses - main ICD10: Z80 Family history of malignant neoplasm	0	ukbb	European	-0.4845	0.5487	-0.883	0.3772	NA	0.0014	0.0013	0.9905	0.0059	0.0009	0.0049
Nightmares_all	Leg predicted mass (left)	0	ukbb	European	-0.0552	0.0626	-0.8824	0.3776	NA	0.2659	0.0106	1.1072	0.0248	0.0034	0.0068
Nightmares_all	Non-accidental death in close genetic family	0	ukbb	European	0.1819	0.2065	0.8808	0.3784	NA	0.0178	0.0047	0.9959	0.0065	-0.001	0.0045
Nightmares_all	Non-cancer illness code_ self-reported: hypopituitarism	0	ukbb	European	0.3795	0.4319	0.8787	0.3796	NA	0.0015	0.0012	0.9907	0.0061	0.0004	0.0047
Nightmares_all	Heel bone mineral density (BMD) T-score_ automated	0	ukbb	European	-0.0546	0.0622	-0.8782	0.3799	NA	0.2945	0.0338	1.0854	0.0347	0.0047	0.0062
Nightmares_all	Birth weight of first child	0	ukbb	European	-0.0739	0.0876	-0.8433	0.3991	NA	0.1084	0.0065	1.0239	0.0098	-0.0004	0.0051
Nightmares_all	Leg fat-free mass (right)	0	ukbb	European	-0.0527	0.0626	-0.8424	0.3996	NA	0.264	0.0106	1.1145	0.0255	0.0025	0.0067
Nightmares_all	Non-cancer illness code_ self-reported: malabsorption/coeliac disease	0	ukbb	European	0.1659	0.1973	0.8408	0.4004	NA	0.0167	0.012	0.9958	0.0206	-0.0084	0.0047
Nightmares_all	Number of pregnancy terminations	0	ukbb	European	-0.1398	0.1664	-0.8399	0.4009	NA	0.06	0.0098	1.0075	0.0073	0.0077	0.0048
Nightmares_all	Transport type for commuting to job workplace: Walk	0	ukbb	European	0.143	0.1722	0.8301	0.4065	NA	0.0166	0.0027	1.004	0.0061	-0.0057	0.0046
Nightmares_all	Headaches for 3+ months	0	ukbb	European	0.1354	0.164	0.8256	0.409	NA	0.0554	0.0073	1.0071	0.0065	-0.0025	0.0047
Nightmares_all	Leg fat-free mass (left)	0	ukbb	European	-0.0511	0.0624	-0.8194	0.4126	NA	0.2662	0.0106	1.1075	0.025	0.0029	0.0067
Nightmares_all	Fractured bone site(s): Arm	0	ukbb	European	0.1983	0.2446	0.8111	0.4173	NA	0.0052	0.0015	0.9969	0.0069	-0.0042	0.0047
Nightmares_all	Illnesses of father: Prostate cancer	0	ukbb	European	0.1414	0.1748	0.8091	0.4185	NA	0.0085	0.0018	1.0119	0.0078	-0.0049	0.0048
Nightmares_all	Sodium in urine	0	ukbb	European	0.0626	0.0778	0.8053	0.4207	NA	0.0713	0.0032	1.0289	0.0099	-0.0027	0.0055
Nightmares_all	Non-cancer illness code_ self-reported: hypertrophic cardiomyopathy (hcm / hocm)	0	ukbb	European	-0.3188	0.3981	-0.8009	0.4232	NA	0.0015	0.0013	1.0017	0.0066	0.0012	0.0044
Nightmares_all	Duration of heavy DIY	0	ukbb	European	0.1116	0.14	0.7977	0.425	NA	0.0333	0.0038	1.0078	0.0068	-0.0083	0.0047
Nightmares_all	Non-cancer illness code_ self-reported: uterine fibroids	0	ukbb	European	0.1526	0.1918	0.7958	0.4262	NA	0.007	0.0014	1.0075	0.0067	-0.0044	0.0042
Nightmares_all	Number of days/week walked 10+ minutes	0	ukbb	European	-0.0725	0.092	-0.7876	0.4309	NA	0.0423	0.0022	1.0094	0.0074	-0.0012	0.0049
Nightmares_all	Non-cancer illness code_ self-reported: mania/bipolar disorder/manic depression	0	ukbb	European	-0.1768	0.2245	-0.7877	0.4309	NA	0.0055	0.0014	1.0008	0.0061	0.0118	0.0046
Nightmares_all	Duration of other exercises	0	ukbb	European	-0.1367	0.1754	-0.7795	0.4357	NA	0.0187	0.0031	1.0091	0.007	0.0002	0.0046
Nightmares_all	Reason for glasses/contact lenses: For long-sightedness_ i.e. for distance and near_ but particularly for near tasks like reading (called hypermetropia)	0	ukbb	European	0.1215	0.1564	0.7767	0.4373	NA	0.01	0.0016	1.0637	0.0073	0.0004	0.0042
Nightmares_all	Diagnoses - main ICD10: G47 Sleep disorders	0	ukbb	European	0.159	0.2067	0.769	0.4419	NA	0.0063	0.0016	0.994	0.007	0.002	0.0046
Nightmares_all	Non-cancer illness code_ self-reported: hiatus hernia	0	ukbb	European	0.1376	0.1795	0.7666	0.4433	NA	0.0083	0.0014	1.0328	0.0066	0.0012	0.0046
Nightmares_all	Diagnoses - main ICD10: Z47 Other orthopaedic follow-up care	0	ukbb	European	0.2129	0.278	0.7657	0.4438	NA	0.0035	0.0012	0.9974	0.0061	-0.0016	0.0044
Nightmares_all	Mean time to correctly identify matches	0	ukbb	European	0.0624	0.082	0.7604	0.447	NA	0.0733	0.003	1.0306	0.0095	-0.0012	0.005
Nightmares_all	Time from waking to first cigarette	0	ukbb	European	-0.1659	0.2193	-0.7567	0.4492	NA	0.0845	0.0258	1.0163	0.0075	-0.0061	0.0041
Nightmares_all	Diagnoses - main ICD10: K30 Dyspepsia	0	ukbb	European	0.1988	0.2649	0.7505	0.4529	NA	0.0032	0.0014	1.0037	0.0065	0.0023	0.0042
Nightmares_all	Blood clot_ DVT_ bronchitis_ emphysema_ asthma_ rhinitis_ eczema_ allergy diagnosed by doctor: None of the above	0	ukbb	European	-0.0636	0.0851	-0.7477	0.4547	NA	0.0767	0.0062	1.0369	0.0163	-0.0003	0.0058
Nightmares_all	Diagnoses - main ICD10: O75 Other complications of labour and delivery_ not elsewhere classified	0	ukbb	European	0.2216	0.2967	0.7469	0.4551	NA	0.003	0.0012	0.9876	0.0058	-0.0015	0.0044
Nightmares_all	Non-cancer illness code_ self-reported: pneumothorax	0	ukbb	European	-0.2171	0.2918	-0.7441	0.4568	NA	0.0029	0.0014	0.9884	0.007	0.0032	0.0046
Nightmares_all	Age when periods started (menarche)	0	ukbb	European	-0.0577	0.0776	-0.744	0.4569	NA	0.2093	0.0104	1.0041	0.0123	0.0042	0.0057
Nightmares_all	Frequency of travelling from home to job workplace	0	ukbb	European	0.1092	0.1475	0.7404	0.4591	NA	0.0218	0.0027	1.0175	0.0068	-0.0007	0.0043
Nightmares_all	Illnesses of mother: Breast cancer	0	ukbb	European	0.141	0.1908	0.739	0.4599	NA	0.0094	0.0019	1.007	0.0081	-0.0045	0.0049
Nightmares_all	Medication for cholesterol_ blood pressure_ diabetes_ or take exogenous hormones: Hormone replacement therapy	0	ukbb	European	0.1298	0.1759	0.7378	0.4606	NA	0.0156	0.0027	1.0012	0.0061	0.002	0.0043
Nightmares_all	Diagnoses - main ICD10: M16 Coxarthrosis [arthrosis of hip]	0	ukbb	European	0.1146	0.158	0.7256	0.4681	NA	0.0107	0.0018	1.0102	0.008	-0.0005	0.0044
Nightmares_all	Ever smoked	0	ukbb	European	0.0635	0.088	0.721	0.4709	NA	0.0752	0.0034	1.0221	0.0101	0.0116	0.0055
Nightmares_all	Number of older siblings	0	ukbb	European	0.2723	0.3778	0.7207	0.4711	NA	0.0059	0.005	1.0069	0.006	0.0007	0.0044
Nightmares_all	Number of unsuccessful stop-smoking attempts	0	ukbb	European	0.1203	0.167	0.7204	0.4713	NA	0.0502	0.0074	1.0066	0.0068	0.0034	0.0047
Nightmares_all	Current employment status: Retired	0	ukbb	European	0.131	0.1836	0.7133	0.4757	NA	0.0084	0.0015	1.0168	0.007	-0.0099	0.0042
Nightmares_all	Illness_ injury_ bereavement_ stress in last 2 years: Serious illness_ injury or assault of a close relative	0	ukbb	European	0.117	0.1641	0.7128	0.476	NA	0.0111	0.0017	1.0107	0.007	-2.4149e-05	0.005
Nightmares_all	Ever stopped smoking for 6+ months	0	ukbb	European	0.1563	0.2195	0.7123	0.4763	NA	0.0198	0.0054	1.0009	0.0066	0.0004	0.0046
Nightmares_all	Diagnoses - main ICD10: S52 Fracture of forearm	0	ukbb	European	0.1445	0.2039	0.7086	0.4786	NA	0.0064	0.0018	0.9989	0.0071	-0.0012	0.0046
Nightmares_all	Diagnoses - main ICD10: K40 Inguinal hernia	0	ukbb	European	-0.0865	0.1224	-0.7064	0.4799	NA	0.0183	0.0021	0.9916	0.0069	0.0034	0.0045
Nightmares_all	Diagnoses - main ICD10: Z09 Follow-up examination after treatment for conditions other than malignant neoplasms	0	ukbb	European	0.208	0.2951	0.7049	0.4809	NA	0.0032	0.0013	0.999	0.0062	0.0086	0.0047
Nightmares_all	Diagnoses - main ICD10: K35 Acute appendicitis	0	ukbb	European	0.2261	0.3251	0.6955	0.4867	NA	0.0023	0.0013	1.0043	0.0068	-0.0095	0.0048
Nightmares_all	Illnesses of siblings: None of the above (group 2)	0	ukbb	European	-0.1254	0.1815	-0.6909	0.4896	NA	0.0089	0.0018	1.003	0.0068	-0.0053	0.0045
Nightmares_all	Forced expiratory volume in 1-second (FEV1)_ predicted percentage	0	ukbb	European	-0.0528	0.0772	-0.6846	0.4936	NA	0.2014	0.0098	1.0339	0.0096	-0.0007	0.0052
Nightmares_all	Handedness (chirality/laterality): Use both right and left hands equally	0	ukbb	European	0.1581	0.2346	0.6742	0.5002	NA	0.0042	0.0014	1.006	0.0066	0.0044	0.0046
Nightmares_all	Arm fat-free mass (left)	0	ukbb	European	-0.0417	0.062	-0.6717	0.5018	NA	0.2648	0.0107	1.1112	0.0258	0.002	0.007
Nightmares_all	Diagnoses - main ICD10: S66 Injury of muscle and tendon at wrist and hand level	0	ukbb	European	0.2309	0.3453	0.6687	0.5037	NA	0.0023	0.0012	0.9994	0.0066	-0.0044	0.005
Nightmares_all	Arm predicted mass (left)	0	ukbb	European	-0.0418	0.0627	-0.6677	0.5043	NA	0.264	0.0107	1.1132	0.0262	0.002	0.007
Nightmares_all	Number of cigarettes previously smoked daily	0	ukbb	European	0.0764	0.115	0.6642	0.5066	NA	0.1006	0.014	1.0015	0.0089	0.0042	0.0045
Nightmares_all	Fractured bone site(s): Wrist	0	ukbb	European	0.1246	0.1885	0.661	0.5086	NA	0.0065	0.0016	1.0083	0.007	-0.0027	0.0044
Nightmares_all	Number of days/week of vigorous physical activity 10+ minutes	0	ukbb	European	0.0726	0.1117	0.65	0.5157	NA	0.0379	0.0024	1.0153	0.0083	0.0003	0.005
Nightmares_all	Diagnoses - main ICD10: I30 Acute pericarditis	0	ukbb	European	0.2009	0.3113	0.6455	0.5186	NA	0.0023	0.0014	0.9948	0.0069	-0.003	0.0044
Nightmares_all	Had menopause	0	ukbb	European	-0.1059	0.1649	-0.642	0.5209	NA	0.02	0.0041	1.0049	0.0069	0.001	0.0045
Nightmares_all	Diagnoses - main ICD10: C44 Other malignant neoplasms of skin	0	ukbb	European	0.0994	0.1553	0.6397	0.5223	NA	0.0098	0.0023	1.0103	0.0085	0.0015	0.0045
Nightmares_all	Diagnoses - main ICD10: I83 Varicose veins of lower extremities	0	ukbb	European	0.087	0.1372	0.6341	0.526	NA	0.0192	0.0023	1.0344	0.0111	0.007	0.0054
Nightmares_all	Cancer code_ self-reported: breast cancer	0	ukbb	European	-0.0897	0.145	-0.6188	0.5361	NA	0.0099	0.0018	1.0185	0.0079	0.0025	0.0044
Nightmares_all	Non-cancer illness code_ self-reported: cholelithiasis/gall stones	0	ukbb	European	-0.1058	0.1728	-0.612	0.5405	NA	0.0083	0.0017	1.0208	0.0078	0.0006	0.0048
Nightmares_all	Average weekly spirits intake	0	ukbb	European	-0.071	0.1172	-0.6062	0.5444	NA	0.0316	0.0028	1.0168	0.0078	0.0092	0.0054
Nightmares_all	Hearing aid user	0	ukbb	European	-0.1086	0.1792	-0.6059	0.5446	NA	0.0168	0.0027	1.0055	0.0067	0.0051	0.0046
Nightmares_all	Reason for glasses/contact lenses: For short-sightedness_ i.e. only or mainly for distance viewing such as driving_ cinema etc (called myopia)	0	ukbb	European	-0.0718	0.1232	-0.5829	0.5599	NA	0.0254	0.0021	1.1157	0.0086	0.0022	0.0051
Nightmares_all	Cancer diagnosed by doctor	0	ukbb	European	0.1085	0.1868	0.581	0.5612	NA	0.0066	0.0015	1.0102	0.0064	-0.0013	0.0047
Nightmares_all	Handedness (chirality/laterality): Left-handed	0	ukbb	European	0.1053	0.1828	0.5759	0.5647	NA	0.0099	0.0016	1.0054	0.0071	-0.0045	0.0051
Nightmares_all	Diagnoses - main ICD10: K80 Cholelithiasis	0	ukbb	European	0.0902	0.1595	0.5657	0.5716	NA	0.0096	0.0018	1.0234	0.0083	0.0011	0.0046
Nightmares_all	Mineral and other dietary supplements: Zinc	0	ukbb	European	0.0864	0.1536	0.5623	0.5739	NA	0.011	0.0014	0.9893	0.0058	0.0096	0.0046
Nightmares_all	Cancer code_ self-reported: small intestine/small bowel cancer	0	ukbb	European	-0.2795	0.5164	-0.5412	0.5884	NA	0.0011	0.0014	0.9987	0.007	0.0003	0.0047
Nightmares_all	Impedance of leg (left)	0	ukbb	European	0.0349	0.0645	0.541	0.5885	NA	0.241	0.009	1.0821	0.0216	-0.0044	0.0062
Nightmares_all	Diagnoses - main ICD10: B37 Candidiasis	0	ukbb	European	0.9777	1.8159	0.5384	0.5903	NA	0.0006	0.0014	1.0019	0.0065	-0.0069	0.0041
Nightmares_all	Diagnoses - main ICD10: K60 Fissure and fistula of anal and rectal regions	0	ukbb	European	0.1124	0.2095	0.5366	0.5916	NA	0.0055	0.0014	0.9821	0.0067	0.0053	0.0045
Nightmares_all	Eye problems/disorders: Glaucoma	0	ukbb	European	-0.0836	0.1566	-0.534	0.5933	NA	0.0385	0.0055	1.0196	0.0079	-0.0002	0.0046
Nightmares_all	Frequency of stair climbing in last 4 weeks	0	ukbb	European	0.054	0.1014	0.5327	0.5942	NA	0.035	0.0021	1.0168	0.0077	0.0005	0.0052
Nightmares_all	Ever had prostate specific antigen (PSA) test	0	ukbb	European	0.0747	0.1403	0.532	0.5947	NA	0.0341	0.0034	1.0033	0.0072	0.001	0.0042
Nightmares_all	Duration of light DIY	0	ukbb	European	0.0731	0.1412	0.5174	0.6049	NA	0.035	0.0034	1.0034	0.0073	-0.0038	0.0054
Nightmares_all	Target heart rate achieved	0	ukbb	European	-0.1209	0.237	-0.5101	0.61	NA	0.0335	0.0104	1.0067	0.0069	-0.0026	0.0044
Nightmares_all	Diagnoses - main ICD10: M25 Other joint disorders_ not elsewhere classified	0	ukbb	European	-0.2659	0.5282	-0.5033	0.6147	NA	0.001	0.0013	1.0155	0.0068	0.0036	0.0045
Nightmares_all	Diagnoses - main ICD10: I48 Atrial fibrillation and flutter	0	ukbb	European	-0.0736	0.1468	-0.5012	0.6162	NA	0.0128	0.0021	1.0108	0.0079	0.0045	0.0045
Nightmares_all	Doctor diagnosed hayfever or allergic rhinitis	0	ukbb	European	0.0664	0.1325	0.5009	0.6165	NA	0.0786	0.0089	1.0088	0.0081	-0.004	0.0049
Nightmares_all	Relative age of first facial hair	0	ukbb	European	0.0449	0.0898	0.5002	0.6169	NA	0.123	0.0078	1.0472	0.0152	0.0058	0.0053
Nightmares_all	Diagnoses - main ICD10: N19 Unspecified renal failure	0	ukbb	European	-0.1423	0.2858	-0.498	0.6185	NA	0.0029	0.0014	0.9994	0.0068	0.0095	0.0044
Nightmares_all	Qualifications: NVQ or HND or HNC or equivalent	0	ukbb	European	-0.0642	0.1296	-0.4955	0.6202	NA	0.0151	0.0017	1.0107	0.0069	0.0114	0.0047
Nightmares_all	Non-cancer illness code_ self-reported: hyperthyroidism/thyrotoxicosis	0	ukbb	European	-0.0842	0.1715	-0.4911	0.6233	NA	0.0089	0.0026	1.0048	0.0077	0.0017	0.0046
Nightmares_all	Number of children fathered	0	ukbb	European	0.0706	0.1442	0.4891	0.6248	NA	0.0324	0.0036	1.0108	0.0071	-0.0048	0.0048
Nightmares_all	Non-cancer illness code_ self-reported: migraine	0	ukbb	European	0.0631	0.129	0.4891	0.6248	NA	0.0165	0.0018	1.0123	0.0074	0.0031	0.0044
Nightmares_all	Non-cancer illness code_ self-reported: bone disorder	0	ukbb	European	-0.1804	0.37	-0.4876	0.6258	NA	0.0018	0.0012	1.0039	0.0061	-0.0016	0.0044
Nightmares_all	Non-cancer illness code_ self-reported: bladder problem (not cancer)	0	ukbb	European	0.159	0.3273	0.4859	0.6271	NA	0.0022	0.0013	1.002	0.007	-0.0015	0.0043
Nightmares_all	Mineral and other dietary supplements: Fish oil (including cod liver oil)	0	ukbb	European	0.0512	0.1082	0.4729	0.6363	NA	0.0269	0.0019	1.0059	0.0071	0.0006	0.0047
Nightmares_all	Started insulin within one year diagnosis of diabetes	0	ukbb	European	-0.0824	0.1752	-0.4706	0.6379	NA	0.1657	0.0455	1.0065	0.0082	0.0032	0.0046
Nightmares_all	Illness_ injury_ bereavement_ stress in last 2 years: Marital separation/divorce	0	ukbb	European	0.1162	0.2473	0.4697	0.6385	NA	0.0041	0.0014	1.01	0.0068	0.002	0.0046
Nightmares_all	Non-cancer illness code_ self-reported: vaginal prolapse/uterine prolapse	0	ukbb	European	0.1055	0.2252	0.4686	0.6393	NA	0.0047	0.0015	1.0059	0.0067	-0.0042	0.0044
Nightmares_all	Types of transport used (excluding work): Car/motor vehicle	0	ukbb	European	0.0507	0.1098	0.4615	0.6444	NA	0.0244	0.0017	1.0095	0.007	-0.0103	0.0046
Nightmares_all	Cancer code_ self-reported: prostate cancer	0	ukbb	European	0.0941	0.2047	0.4596	0.6458	NA	0.0062	0.0015	1.0142	0.0075	-0.0039	0.0047
Nightmares_all	Non-cancer illness code_ self-reported: emphysema/chronic bronchitis	0	ukbb	European	-0.081	0.1766	-0.4584	0.6467	NA	0.0098	0.0016	0.988	0.0069	0.008	0.0048
Nightmares_all	Diagnoses - main ICD10: C61 Malignant neoplasm of prostate	0	ukbb	European	-0.1034	0.2311	-0.4476	0.6545	NA	0.0043	0.0015	1.0189	0.0067	-0.001	0.0047
Nightmares_all	Diagnoses - main ICD10: I80 Phlebitis and thrombophlebitis	0	ukbb	European	-0.0777	0.1766	-0.4399	0.66	NA	0.008	0.0017	0.9944	0.0084	0.0028	0.0044
Nightmares_all	Vitamin and mineral supplements: Vitamin E	0	ukbb	European	0.0835	0.1928	0.4333	0.6648	NA	0.0066	0.0013	0.9953	0.0063	0.0007	0.0044
Nightmares_all	Diagnoses - main ICD10: M20 Acquired deformities of fingers and toes	0	ukbb	European	0.0723	0.1678	0.4309	0.6666	NA	0.0095	0.0015	1.0003	0.0072	0.0049	0.0046
Nightmares_all	Pulse rate_ automated reading	0	ukbb	European	-0.0286	0.0673	-0.4249	0.6709	NA	0.1542	0.0106	1.0472	0.0283	0.0051	0.0059
Nightmares_all	Illnesses of father: High blood pressure	0	ukbb	European	0.0535	0.1282	0.4171	0.6766	NA	0.0194	0.0017	1.0136	0.007	0.0028	0.005
Nightmares_all	Non-cancer illness code_ self-reported: pernicious anaemia	0	ukbb	European	0.0979	0.2456	0.3986	0.6902	NA	0.0035	0.0012	0.9916	0.0063	-0.0029	0.0041
Nightmares_all	Underlying (primary) cause of death: ICD10: E85.4 Organ-limited amyloidosis	0	ukbb	European	0.1702	0.4284	0.3974	0.6911	NA	0.0618	0.061	0.9998	0.0069	-0.0084	0.0044
Nightmares_all	Types of transport used (excluding work): Public transport	0	ukbb	European	0.0457	0.1155	0.3956	0.6924	NA	0.0221	0.0019	1.0268	0.007	-0.0058	0.0049
Nightmares_all	Non-cancer illness code_ self-reported: gout	0	ukbb	European	-0.0454	0.1166	-0.3895	0.6969	NA	0.0247	0.0066	0.9925	0.0186	0.0094	0.0053
Nightmares_all	Duration of vigorous activity	0	ukbb	European	0.0533	0.1371	0.3887	0.6975	NA	0.0363	0.0032	0.9907	0.0074	8.837e-05	0.0044
Nightmares_all	Non-cancer illness code_ self-reported: retinal detachment	0	ukbb	European	0.1	0.2594	0.3854	0.7	NA	0.0033	0.0013	1.0034	0.0065	0.0029	0.0044
Nightmares_all	Non-cancer illness code_ self-reported: varicose veins	0	ukbb	European	0.0848	0.2315	0.3663	0.7141	NA	0.0043	0.0014	1.0114	0.0064	-0.0019	0.0046
Nightmares_all	Diagnoses - main ICD10: R04 Haemorrhage from respiratory passages	0	ukbb	European	-0.1166	0.3266	-0.3568	0.7212	NA	0.0026	0.0015	0.9974	0.0064	0.0075	0.0044
Nightmares_all	Diagnoses - main ICD10: M23 Internal derangement of knee	0	ukbb	European	-0.069	0.1938	-0.3558	0.722	NA	0.008	0.0018	1.0051	0.0072	0.004	0.0047
Nightmares_all	Diagnoses - main ICD10: H26 Other cataract	0	ukbb	European	0.056	0.1648	0.34	0.7338	NA	0.0094	0.0016	0.9934	0.0073	-0.0027	0.0045
Nightmares_all	Cancer code_ self-reported: malignant melanoma	0	ukbb	European	-0.0756	0.2229	-0.3391	0.7345	NA	0.005	0.0015	0.9936	0.0062	-0.0028	0.0045
Nightmares_all	Frequency of walking for pleasure in last 4 weeks	0	ukbb	European	-0.0438	0.131	-0.3346	0.738	NA	0.0344	0.0026	1.0074	0.0077	-0.0013	0.0055
Nightmares_all	Non-cancer illness code_ self-reported: vitiligo	0	ukbb	European	0.1284	0.3859	0.3327	0.7393	NA	0.0017	0.0014	0.9932	0.007	-0.0024	0.0048
Nightmares_all	Illnesses of siblings: Stroke	0	ukbb	European	0.0954	0.2898	0.3292	0.742	NA	0.0044	0.0018	1.0075	0.0064	0.0057	0.0048
Nightmares_all	Most recent bowel cancer screening	0	ukbb	European	-0.1017	0.3126	-0.3253	0.745	NA	0.0117	0.0058	1.0116	0.0059	0.0044	0.0043
Nightmares_all	Non-cancer illness code_ self-reported: allergy or anaphylactic reaction to drug	0	ukbb	European	0.1606	0.5027	0.3195	0.7494	NA	0.0011	0.0013	1.0075	0.0062	-0.0052	0.0046
Nightmares_all	Creatinine (enzymatic) in urine	0	ukbb	European	0.0267	0.0849	0.3142	0.7534	NA	0.066	0.0029	1.019	0.0088	0.0001	0.0054
Nightmares_all	Diagnoses - main ICD10: F31 Bipolar affective disorder	0	ukbb	European	-0.0691	0.2232	-0.3098	0.7567	NA	0.0049	0.0015	0.987	0.007	0.0069	0.0044
Nightmares_all	Non-cancer illness code_ self-reported: arthritis (nos)	0	ukbb	European	-0.1214	0.3933	-0.3087	0.7576	NA	0.0017	0.0014	1.0152	0.0064	0.0058	0.0047
Nightmares_all	Medication for cholesterol_ blood pressure or diabetes: Insulin	0	ukbb	European	-0.0645	0.2122	-0.3037	0.7613	NA	0.0096	0.0033	1.0111	0.007	0.0048	0.0046
Nightmares_all	Blood clot_ DVT_ bronchitis_ emphysema_ asthma_ rhinitis_ eczema_ allergy diagnosed by doctor: Hayfever_ allergic rhinitis or eczema	0	ukbb	European	0.0246	0.081	0.3031	0.7618	NA	0.0726	0.0054	1.0421	0.0151	0.001	0.0055
Nightmares_all	Vitamin and mineral supplements: Vitamin B	0	ukbb	European	0.0545	0.1857	0.2937	0.769	NA	0.0075	0.0015	0.9995	0.0067	0.0046	0.0045
Nightmares_all	Duration of strenuous sports	0	ukbb	European	0.0848	0.291	0.2914	0.7707	NA	0.0308	0.0137	0.994	0.0069	0.0011	0.0044
Nightmares_all	Diagnoses - main ICD10: R14 Flatulence and related conditions	0	ukbb	European	0.0793	0.2726	0.291	0.771	NA	0.0031	0.0013	0.9927	0.0067	-0.0047	0.0043
Nightmares_all	Non-cancer illness code_ self-reported: joint disorder	0	ukbb	European	0.0979	0.3528	0.2775	0.7814	NA	0.0021	0.0013	0.9915	0.0063	0.0053	0.0044
Nightmares_all	Chest pain or discomfort walking normally	0	ukbb	European	0.0414	0.1501	0.2755	0.7829	NA	0.0749	0.0093	1.0086	0.0071	0.0049	0.0047
Nightmares_all	Illnesses of father: Lung cancer	0	ukbb	European	0.0447	0.1666	0.2682	0.7885	NA	0.0148	0.002	0.9934	0.0072	0.0058	0.0047
Nightmares_all	Non-cancer illness code_ self-reported: muscle or soft tissue injuries	0	ukbb	European	-0.0833	0.3257	-0.2558	0.7981	NA	0.0023	0.0014	1.0003	0.0071	0.0028	0.0043
Nightmares_all	Diagnoses - main ICD10: E04 Other non-toxic goitre	0	ukbb	European	0.0521	0.2157	0.2414	0.8093	NA	0.0053	0.0013	0.9918	0.0062	0.0011	0.0046
Nightmares_all	Reason for glasses/contact lenses: For astigmatism	0	ukbb	European	-0.0391	0.1644	-0.2381	0.8118	NA	0.009	0.0015	1.0265	0.0067	-0.0038	0.0045
Nightmares_all	Diagnoses - main ICD10: H25 Senile cataract	0	ukbb	European	0.0676	0.2959	0.2284	0.8194	NA	0.0034	0.0014	1.0128	0.007	-0.0018	0.0044
Nightmares_all	Impedance of whole body	0	ukbb	European	0.0145	0.0649	0.2231	0.8235	NA	0.2578	0.0093	1.0899	0.0216	-0.006	0.0068
Nightmares_all	Ever taken oral contraceptive pill	0	ukbb	European	-0.0387	0.1773	-0.2184	0.8271	NA	0.0194	0.0029	1.0116	0.007	0.0058	0.0045
Nightmares_all	Hair/balding pattern: Pattern 3	0	ukbb	European	0.0248	0.1145	0.2171	0.8281	NA	0.0561	0.0141	1.0195	0.0191	0.0021	0.0049
Nightmares_all	Hip circumference	0	ukbb	European	0.0132	0.0623	0.2122	0.832	NA	0.2174	0.0084	1.0809	0.0187	-0.002	0.0065
Nightmares_all	Impedance of leg (right)	0	ukbb	European	0.0133	0.0641	0.2076	0.8356	NA	0.2399	0.0088	1.0923	0.0215	-0.0023	0.0063
Nightmares_all	Impedance of arm (left)	0	ukbb	European	-0.0139	0.0679	-0.2044	0.8381	NA	0.2331	0.0081	1.0975	0.0212	-0.005	0.007
Nightmares_all	Frequency of heavy DIY in last 4 weeks	0	ukbb	European	0.0327	0.1692	0.1933	0.8467	NA	0.0202	0.0036	1.0098	0.0063	-0.0019	0.0046
Nightmares_all	Diagnoses - main ICD10: K51 Ulcerative colitis	0	ukbb	European	0.042	0.2185	0.1923	0.8475	NA	0.0048	0.0016	1.0127	0.0067	0.002	0.0043
Nightmares_all	Diagnoses - main ICD10: M24 Other specific joint derangements	0	ukbb	European	-0.0452	0.2421	-0.1868	0.8518	NA	0.0035	0.0013	0.988	0.0062	-0.0013	0.0049
Nightmares_all	Duration of walks	0	ukbb	European	0.0153	0.0879	0.1738	0.862	NA	0.0466	0.0028	1.0068	0.0082	0.0004	0.0047
Nightmares_all	Diagnoses - main ICD10: S76 Injury of muscle and tendon at hip and thigh level	0	ukbb	European	0.0673	0.3891	0.1731	0.8626	NA	0.0016	0.0012	0.9978	0.0064	-0.0007	0.0044
Nightmares_all	Diagnoses - main ICD10: K22 Other diseases of oesophagus	0	ukbb	European	-0.0385	0.2415	-0.1595	0.8732	NA	0.0041	0.0015	1.0046	0.0066	0.0071	0.0045
Nightmares_all	Risk taking	0	ukbb	European	0.0141	0.0894	0.1578	0.8746	NA	0.0556	0.0028	1.0046	0.0088	-0.0027	0.0048
Nightmares_all	Current employment status: Looking after home and/or family	0	ukbb	European	-0.0351	0.2349	-0.1492	0.8814	NA	0.0062	0.0014	1.0003	0.0068	0.002	0.0047
Nightmares_all	Frequency of light DIY in last 4 weeks	0	ukbb	European	-0.0229	0.1538	-0.1485	0.8819	NA	0.0221	0.0029	1.0047	0.0064	-0.0017	0.0046
Nightmares_all	Diagnoses - main ICD10: F43 Reaction to severe stress_ and adjustment disorders	0	ukbb	European	-0.0798	0.5703	-0.14	0.8887	NA	0.0007	0.0012	1.0031	0.0055	0.0076	0.0044
Nightmares_all	Weight	0	ukbb	European	0.0086	0.062	0.1387	0.8897	NA	0.265	0.0096	1.0864	0.0216	-0.0015	0.0071
Nightmares_all	Maternal smoking around birth	0	ukbb	European	-0.0121	0.089	-0.1356	0.8922	NA	0.0497	0.0028	1.0364	0.0088	0.0127	0.0044
Nightmares_all	Cancer code_ self-reported: squamous cell carcinoma	0	ukbb	European	0.0399	0.2967	0.1346	0.8929	NA	0.0022	0.0013	0.9997	0.0065	0.0003	0.0043
Nightmares_all	Fractured bone site(s): Other bones	0	ukbb	European	0.0192	0.1498	0.1281	0.8981	NA	0.009	0.0017	1.0008	0.0069	0.0049	0.0044
Nightmares_all	Diagnoses - main ICD10: L03 Cellulitis	0	ukbb	European	0.0333	0.2681	0.1241	0.9012	NA	0.0039	0.0015	1.0032	0.0069	-0.0019	0.0043
Nightmares_all	Adopted as a child	0	ukbb	European	0.0269	0.2176	0.1234	0.9018	NA	0.0058	0.0014	1.0016	0.0066	0.0006	0.0045
Nightmares_all	Reproduciblity of spirometry measurement using ERS/ATS criteria	0	ukbb	European	0.0183	0.1519	0.1207	0.9039	NA	0.0144	0.0022	1.0078	0.0072	-0.0067	0.0047
Nightmares_all	Vitamin and mineral supplements: Multivitamins +/- minerals	0	ukbb	European	0.0144	0.1225	0.1177	0.9063	NA	0.0236	0.0019	1.0077	0.0075	-0.002	0.0049
Nightmares_all	Type of tobacco previously smoked: Cigars or pipes	0	ukbb	European	0.0299	0.2912	0.1025	0.9184	NA	0.0126	0.0053	0.9993	0.0061	-0.0027	0.0047
Nightmares_all	Non-cancer illness code_ self-reported: polio / poliomyelitis	0	ukbb	European	-0.027	0.2865	-0.0944	0.9248	NA	0.0027	0.0012	0.9921	0.0065	0.0026	0.0043
Nightmares_all	Blood clot_ DVT_ bronchitis_ emphysema_ asthma_ rhinitis_ eczema_ allergy diagnosed by doctor: Emphysema/chronic bronchitis	0	ukbb	European	0.0132	0.1461	0.0901	0.9282	NA	0.0126	0.0017	0.9853	0.0072	0.0061	0.0045
Nightmares_all	Pulse wave reflection index	0	ukbb	European	0.0109	0.1267	0.0863	0.9312	NA	0.0548	0.0052	1.008	0.0074	-0.0033	0.0049
Nightmares_all	Non-cancer illness code_ self-reported: psoriasis	0	ukbb	European	0.0167	0.1959	0.0852	0.9321	NA	0.0072	0.0016	1.0175	0.0081	-0.0009	0.0047
Nightmares_all	Transport type for commuting to job workplace: Public transport	0	ukbb	European	0.0096	0.1323	0.0726	0.9421	NA	0.0314	0.0034	1.0251	0.0074	6.2848e-05	0.0046
Nightmares_all	Non-cancer illness code_ self-reported: eczema/dermatitis	0	ukbb	European	-0.0111	0.21	-0.0529	0.9578	NA	0.0083	0.0022	1.0152	0.0071	0.0044	0.0051
Nightmares_all	Alcohol drinker status: Never	0	ukbb	European	0.0059	0.1407	0.042	0.9665	NA	0.0144	0.0016	1.0159	0.0065	-0.0027	0.0048
Nightmares_all	Mineral and other dietary supplements: None of the above	0	ukbb	European	-0.0037	0.0967	-0.0386	0.9692	NA	0.0301	0.002	1.0095	0.0067	-0.0017	0.0046
Nightmares_all	Tinnitus: Yes_ but not now_ but have in the past	0	ukbb	European	-0.0069	0.2082	-0.0333	0.9735	NA	0.0182	0.0044	0.9915	0.0063	0.0048	0.0047
Nightmares_all	Non-cancer illness code_ self-reported: glaucoma	0	ukbb	European	-0.0041	0.1582	-0.0257	0.9795	NA	0.011	0.0017	1.0148	0.0079	-0.0042	0.0046
Nightmares_all	Diagnoses - main ICD10: D12 Benign neoplasm of colon_ rectum_ anus and anal canal	0	ukbb	European	-0.0037	0.1693	-0.0216	0.9828	NA	0.0086	0.0014	1.0036	0.0064	0.0111	0.0042
Nightmares_all	Non-cancer illness code_ self-reported: ulcerative colitis	0	ukbb	European	0.0044	0.2115	0.021	0.9832	NA	0.006	0.0017	1.0105	0.0079	0.0045	0.0046
Nightmares_all	Impedance of arm (right)	0	ukbb	European	-0.001	0.0662	-0.0158	0.9874	NA	0.2365	0.0081	1.0814	0.0218	-0.0057	0.0069
Nightmares_all	Non-cancer illness code_ self-reported: ankylosing spondylitis	0	ukbb	European	0.0058	0.3764	0.0154	0.9877	NA	0.0016	0.0014	1.0029	0.0065	0.0007	0.0045
Nightmares_all	Pulse rate	0	ukbb	European	-0.0011	0.0932	-0.0113	0.991	NA	0.1351	0.0121	1.0254	0.0143	0.005	0.0053
Nightmares_all	Cancer code_ self-reported: lung cancer	0	ukbb	European	0.0082	0.7694	0.0107	0.9915	NA	0.0004	0.0012	0.9924	0.0065	0.0003	0.0042
Nightmares_all	Diagnoses - main ICD10: M67 Other disorders of synovium and tendon	0	ukbb	European	-0.0024	0.3074	-0.0077	0.9939	NA	0.0022	0.0013	0.9987	0.0061	-0.0034	0.0044
Nightmares_all	Fracture resulting from simple fall	0	ukbb	European	-0.0018	0.243	-0.0074	0.9941	NA	0.0496	0.0137	0.9935	0.0062	0.0054	0.0046
Nightmares_all	Diagnoses - main ICD10: M21 Other acquired deformities of limbs	0	ukbb	European	-0.0098	1.642	-0.006	0.9952	NA	0.0003	0.0012	1.0081	0.0067	0.0017	0.0047
Nightmares_all	Diagnoses - main ICD10: N40 Hyperplasia of prostate	0	ukbb	European	-0.0008	0.2111	-0.0039	0.9969	NA	0.0059	0.0015	1.0098	0.0068	0.0018	0.0045
Nightmares_all	Illnesses of father: Chronic bronchitis/emphysema	0	ukbb	European	-0.0002	0.1556	-0.0015	0.9988	NA	0.0148	0.0019	1.0236	0.0069	0.0039	0.0045
